# Supplementary material for: Integrated miRNA Signatures: Advancing Breast Cancer Diagnosis and Prognosis
Source: Biomolecules. 2024 Oct 24;14(11):1352. doi: 10.3390/biom14111352 (PMC11591846; doi:10.3390/biom14111352)
Supplement: Supplementary file 1 [file biomolecules-14-01352-s001.zip]

Archive with 1 entries (1 files):
- biomolecules-3201514-supplementary.xlsx
