# Supplementary material for: Integrated miRNA Signatures: Advancing Breast Cancer Diagnosis and Prognosis
Source: Biomolecules. 2024 Oct 24;14(11):1352. doi: 10.3390/biom14111352 (PMC11591846; doi:10.3390/biom14111352)
Supplement: Supplementary file 1 [file biomolecules-14-01352-s001.zip › biomolecules-3201514-supplementary.xlsx]

## Sheet: Supplementary Table S1
Supplementary Table S1 : Composition of the TCGA BRCA patient cohort
Sample_ID	Biosample	ajcc_pathologic_stage	ajcc_pathologic_m	ajcc_pathologic_n	ajcc_pathologic_t	vital_status	Gender
TCGA-BH-A18M-11A-33R-A12C-13	Paracancerous	Paracancerous	Paracancerous	Paracancerous	Paracancerous	Paracancerous	female
TCGA-BH-A1FC-11A-32R-A13P-13	Paracancerous	Paracancerous	Paracancerous	Paracancerous	Paracancerous	Paracancerous	female
TCGA-BH-A0C0-11A-21R-A090-13	Paracancerous	Paracancerous	Paracancerous	Paracancerous	Paracancerous	Paracancerous	female
TCGA-E2-A15I-11A-32R-A136-13	Paracancerous	Paracancerous	Paracancerous	Paracancerous	Paracancerous	Paracancerous	female
TCGA-E9-A1RD-11A-33R-A156-13	Paracancerous	Paracancerous	Paracancerous	Paracancerous	Paracancerous	Paracancerous	female
TCGA-E2-A15K-11A-13R-A12O-13	Paracancerous	Paracancerous	Paracancerous	Paracancerous	Paracancerous	Paracancerous	female
TCGA-BH-A18L-11A-42R-A12C-13	Paracancerous	Paracancerous	Paracancerous	Paracancerous	Paracancerous	Paracancerous	female
TCGA-E2-A1LH-11A-22R-A14C-13	Paracancerous	Paracancerous	Paracancerous	Paracancerous	Paracancerous	Paracancerous	female
TCGA-BH-A18P-11A-43R-A12C-13	Paracancerous	Paracancerous	Paracancerous	Paracancerous	Paracancerous	Paracancerous	female
TCGA-BH-A0BQ-11A-33R-A114-13	Paracancerous	Paracancerous	Paracancerous	Paracancerous	Paracancerous	Paracancerous	female
TCGA-BH-A0H7-11A-13R-A090-13	Paracancerous	Paracancerous	Paracancerous	Paracancerous	Paracancerous	Paracancerous	female
TCGA-E9-A1N9-11A-71R-A14C-13	Paracancerous	Paracancerous	Paracancerous	Paracancerous	Paracancerous	Paracancerous	female
TCGA-BH-A0DL-11A-13R-A114-13	Paracancerous	Paracancerous	Paracancerous	Paracancerous	Paracancerous	Paracancerous	female
TCGA-BH-A1F8-11B-21R-A13P-13	Paracancerous	Paracancerous	Paracancerous	Paracancerous	Paracancerous	Paracancerous	female
TCGA-BH-A18N-11A-43R-A12C-13	Paracancerous	Paracancerous	Paracancerous	Paracancerous	Paracancerous	Paracancerous	female
TCGA-BH-A208-11A-51R-A156-13	Paracancerous	Paracancerous	Paracancerous	Paracancerous	Paracancerous	Paracancerous	female
TCGA-E9-A1RH-11A-34R-A168-13	Paracancerous	Paracancerous	Paracancerous	Paracancerous	Paracancerous	Paracancerous	female
TCGA-BH-A1F6-11B-94R-A13P-13	Paracancerous	Paracancerous	Paracancerous	Paracancerous	Paracancerous	Paracancerous	female
TCGA-AC-A2FB-11A-13R-A17A-13	Paracancerous	Paracancerous	Paracancerous	Paracancerous	Paracancerous	Paracancerous	female
TCGA-E2-A153-11A-31R-A12C-13	Paracancerous	Paracancerous	Paracancerous	Paracancerous	Paracancerous	Paracancerous	female
TCGA-BH-A1F2-11A-32R-A13P-13	Paracancerous	Paracancerous	Paracancerous	Paracancerous	Paracancerous	Paracancerous	female
TCGA-BH-A0C3-11A-23R-A12O-13	Paracancerous	Paracancerous	Paracancerous	Paracancerous	Paracancerous	Paracancerous	female
TCGA-E9-A1RB-11A-33R-A156-13	Paracancerous	Paracancerous	Paracancerous	Paracancerous	Paracancerous	Paracancerous	female
TCGA-BH-A18U-11A-23R-A12C-13	Paracancerous	Paracancerous	Paracancerous	Paracancerous	Paracancerous	Paracancerous	female
TCGA-BH-A0E1-11A-13R-A090-13	Paracancerous	Paracancerous	Paracancerous	Paracancerous	Paracancerous	Paracancerous	female
TCGA-BH-A0BV-11A-31R-A090-13	Paracancerous	Paracancerous	Paracancerous	Paracancerous	Paracancerous	Paracancerous	female
TCGA-BH-A1FM-11B-23R-A13P-13	Paracancerous	Paracancerous	Paracancerous	Paracancerous	Paracancerous	Paracancerous	female
TCGA-GI-A2C9-11A-22R-A21U-13	Paracancerous	Paracancerous	Paracancerous	Paracancerous	Paracancerous	Paracancerous	female
TCGA-BH-A0H5-11A-62R-A114-13	Paracancerous	Paracancerous	Paracancerous	Paracancerous	Paracancerous	Paracancerous	female
TCGA-BH-A203-11A-42R-A168-13	Paracancerous	Paracancerous	Paracancerous	Paracancerous	Paracancerous	Paracancerous	female
TCGA-BH-A1EN-11A-23R-A13P-13	Paracancerous	Paracancerous	Paracancerous	Paracancerous	Paracancerous	Paracancerous	female
TCGA-BH-A0HK-11A-11R-A090-13	Paracancerous	Paracancerous	Paracancerous	Paracancerous	Paracancerous	Paracancerous	female
TCGA-BH-A1FN-11A-34R-A13P-13	Paracancerous	Paracancerous	Paracancerous	Paracancerous	Paracancerous	Paracancerous	female
TCGA-BH-A1FU-11A-23R-A14C-13	Paracancerous	Paracancerous	Paracancerous	Paracancerous	Paracancerous	Paracancerous	female
TCGA-A7-A13E-11A-61R-A12O-13	Paracancerous	Paracancerous	Paracancerous	Paracancerous	Paracancerous	Paracancerous	female
TCGA-BH-A1EU-11A-23R-A136-13	Paracancerous	Paracancerous	Paracancerous	Paracancerous	Paracancerous	Paracancerous	female
TCGA-BH-A18S-11A-43R-A12C-13	Paracancerous	Paracancerous	Paracancerous	Paracancerous	Paracancerous	Paracancerous	female
TCGA-BH-A0DG-11A-43R-A12O-13	Paracancerous	Paracancerous	Paracancerous	Paracancerous	Paracancerous	Paracancerous	female
TCGA-BH-A204-11A-53R-A156-13	Paracancerous	Paracancerous	Paracancerous	Paracancerous	Paracancerous	Paracancerous	female
TCGA-BH-A0AY-11A-23R-A090-13	Paracancerous	Paracancerous	Paracancerous	Paracancerous	Paracancerous	Paracancerous	female
TCGA-BH-A0BS-11A-11R-A12O-13	Paracancerous	Paracancerous	Paracancerous	Paracancerous	Paracancerous	Paracancerous	female
TCGA-BH-A0B3-11B-21R-A090-13	Paracancerous	Paracancerous	Paracancerous	Paracancerous	Paracancerous	Paracancerous	female
TCGA-BH-A0DQ-11A-12R-A090-13	Paracancerous	Paracancerous	Paracancerous	Paracancerous	Paracancerous	Paracancerous	female
TCGA-BH-A18Q-11A-34R-A12C-13	Paracancerous	Paracancerous	Paracancerous	Paracancerous	Paracancerous	Paracancerous	female
TCGA-AC-A2FM-11B-32R-A19V-13	Paracancerous	Paracancerous	Paracancerous	Paracancerous	Paracancerous	Paracancerous	female
TCGA-BH-A18R-11A-42R-A12C-13	Paracancerous	Paracancerous	Paracancerous	Paracancerous	Paracancerous	Paracancerous	female
TCGA-E2-A1LB-11A-22R-A143-13	Paracancerous	Paracancerous	Paracancerous	Paracancerous	Paracancerous	Paracancerous	female
TCGA-BH-A0DV-11A-22R-A12O-13	Paracancerous	Paracancerous	Paracancerous	Paracancerous	Paracancerous	Paracancerous	female
TCGA-BH-A1EV-11A-24R-A136-13	Paracancerous	Paracancerous	Paracancerous	Paracancerous	Paracancerous	Paracancerous	female
TCGA-BH-A0DT-11A-12R-A12C-13	Paracancerous	Paracancerous	Paracancerous	Paracancerous	Paracancerous	Paracancerous	female
TCGA-AC-A23H-11A-12R-A156-13	Paracancerous	Paracancerous	Paracancerous	Paracancerous	Paracancerous	Paracancerous	female
TCGA-E9-A1N4-11A-33R-A14L-13	Paracancerous	Paracancerous	Paracancerous	Paracancerous	Paracancerous	Paracancerous	female
TCGA-BH-A1F0-11B-23R-A136-13	Paracancerous	Paracancerous	Paracancerous	Paracancerous	Paracancerous	Paracancerous	female
TCGA-BH-A209-11A-42R-A156-13	Paracancerous	Paracancerous	Paracancerous	Paracancerous	Paracancerous	Paracancerous	female
TCGA-BH-A0AZ-11A-22R-A12O-13	Paracancerous	Paracancerous	Paracancerous	Paracancerous	Paracancerous	Paracancerous	female
TCGA-BH-A0AU-11A-11R-A12O-13	Paracancerous	Paracancerous	Paracancerous	Paracancerous	Paracancerous	Paracancerous	female
TCGA-BH-A18K-11A-13R-A12C-13	Paracancerous	Paracancerous	Paracancerous	Paracancerous	Paracancerous	Paracancerous	female
TCGA-BH-A0BJ-11A-23R-A090-13	Paracancerous	Paracancerous	Paracancerous	Paracancerous	Paracancerous	Paracancerous	female
TCGA-E2-A1IG-11A-22R-A143-13	Paracancerous	Paracancerous	Paracancerous	Paracancerous	Paracancerous	Paracancerous	female
TCGA-E2-A1BC-11A-32R-A12O-13	Paracancerous	Paracancerous	Paracancerous	Paracancerous	Paracancerous	Paracancerous	female
TCGA-E2-A15M-11A-22R-A12C-13	Paracancerous	Paracancerous	Paracancerous	Paracancerous	Paracancerous	Paracancerous	female
TCGA-BH-A0BZ-11A-61R-A12O-13	Paracancerous	Paracancerous	Paracancerous	Paracancerous	Paracancerous	Paracancerous	female
TCGA-E9-A1R7-11A-42R-A14L-13	Paracancerous	Paracancerous	Paracancerous	Paracancerous	Paracancerous	Paracancerous	female
TCGA-BH-A18J-11A-31R-A12C-13	Paracancerous	Paracancerous	Paracancerous	Paracancerous	Paracancerous	Paracancerous	female
TCGA-BH-A0BC-11A-22R-A090-13	Paracancerous	Paracancerous	Paracancerous	Paracancerous	Paracancerous	Paracancerous	female
TCGA-E9-A1NA-11A-33R-A143-13	Paracancerous	Paracancerous	Paracancerous	Paracancerous	Paracancerous	Paracancerous	female
TCGA-BH-A0BW-11A-12R-A114-13	Paracancerous	Paracancerous	Paracancerous	Paracancerous	Paracancerous	Paracancerous	female
TCGA-BH-A0DZ-11A-22R-A090-13	Paracancerous	Paracancerous	Paracancerous	Paracancerous	Paracancerous	Paracancerous	female
TCGA-BH-A0DP-11A-12R-A090-13	Paracancerous	Paracancerous	Paracancerous	Paracancerous	Paracancerous	Paracancerous	female
TCGA-BH-A1FG-11B-12R-A13P-13	Paracancerous	Paracancerous	Paracancerous	Paracancerous	Paracancerous	Paracancerous	female
TCGA-A7-A0CE-11A-21R-A090-13	Paracancerous	Paracancerous	Paracancerous	Paracancerous	Paracancerous	Paracancerous	female
TCGA-BH-A1ET-11B-23R-A136-13	Paracancerous	Paracancerous	Paracancerous	Paracancerous	Paracancerous	Paracancerous	female
TCGA-BH-A1FH-11B-42R-A13P-13	Paracancerous	Paracancerous	Paracancerous	Paracancerous	Paracancerous	Paracancerous	female
TCGA-E9-A1N6-11A-32R-A143-13	Paracancerous	Paracancerous	Paracancerous	Paracancerous	Paracancerous	Paracancerous	female
TCGA-BH-A0DO-11A-22R-A12C-13	Paracancerous	Paracancerous	Paracancerous	Paracancerous	Paracancerous	Paracancerous	female
TCGA-BH-A1FR-11B-42R-A13P-13	Paracancerous	Paracancerous	Paracancerous	Paracancerous	Paracancerous	Paracancerous	female
TCGA-BH-A1EW-11B-33R-A136-13	Paracancerous	Paracancerous	Paracancerous	Paracancerous	Paracancerous	Paracancerous	female
TCGA-E9-A1ND-11A-43R-A143-13	Paracancerous	Paracancerous	Paracancerous	Paracancerous	Paracancerous	Paracancerous	female
TCGA-E9-A1NG-11A-52R-A14L-13	Paracancerous	Paracancerous	Paracancerous	Paracancerous	Paracancerous	Paracancerous	female
TCGA-BH-A0HA-11A-31R-A12O-13	Paracancerous	Paracancerous	Paracancerous	Paracancerous	Paracancerous	Paracancerous	female
TCGA-BH-A1FB-11A-33R-A13P-13	Paracancerous	Paracancerous	Paracancerous	Paracancerous	Paracancerous	Paracancerous	female
TCGA-BH-A1FJ-11B-42R-A13P-13	Paracancerous	Paracancerous	Paracancerous	Paracancerous	Paracancerous	Paracancerous	female
TCGA-BH-A0BT-11A-21R-A12O-13	Paracancerous	Paracancerous	Paracancerous	Paracancerous	Paracancerous	Paracancerous	female
TCGA-BH-A0DK-11A-13R-A090-13	Paracancerous	Paracancerous	Paracancerous	Paracancerous	Paracancerous	Paracancerous	female
TCGA-BH-A1FE-11B-14R-A13P-13	Paracancerous	Paracancerous	Paracancerous	Paracancerous	Paracancerous	Paracancerous	female
TCGA-BH-A0B7-11A-34R-A114-13	Paracancerous	Paracancerous	Paracancerous	Paracancerous	Paracancerous	Paracancerous	female
TCGA-BH-A1FD-11B-21R-A13P-13	Paracancerous	Paracancerous	Paracancerous	Paracancerous	Paracancerous	Paracancerous	female
TCGA-E9-A1N5-11A-41R-A14C-13	Paracancerous	Paracancerous	Paracancerous	Paracancerous	Paracancerous	Paracancerous	female
TCGA-E2-A1L7-11A-33R-A143-13	Paracancerous	Paracancerous	Paracancerous	Paracancerous	Paracancerous	Paracancerous	female
TCGA-A7-A13F-11A-42R-A12O-13	Paracancerous	Paracancerous	Paracancerous	Paracancerous	Paracancerous	Paracancerous	female
TCGA-AC-A4ZE-01A-11R-A41G-13	Tumor	Stage_II	M0	N0	T3	Alive	female
TCGA-E2-A1B1-01A-21R-A12O-13	Tumor	Stage_II	M0	N1	T2	Alive	female
TCGA-B6-A0WZ-01A-11R-A108-13	Tumor	Stage_II	M0	N1	T2	Alive	female
TCGA-AN-A0FD-01A-11R-A035-13	Tumor	Stage_II	M0	N0	T2	Alive	female
TCGA-E9-A22D-01A-11R-A156-13	Tumor	Stage_II	M0	N0	T2	Alive	female
TCGA-E2-A14U-01A-11R-A22I-13	Tumor	Stage_I	M0	N0	T1	Alive	female
TCGA-PL-A8LV-01A-21R-A41G-13	Tumor	Stage_III	M0	N0	T4	Alive	female
TCGA-E2-A15R-01A-11R-A114-13	Tumor	Stage_II	M0	N1	T1	Alive	female
TCGA-C8-A8HR-01A-11R-A36A-13	Tumor	Stage_III	M0	N2	T3	Alive	female
TCGA-A2-A25C-01A-11R-A168-13	Tumor	Stage_II	M0	N1	T2	Alive	female
TCGA-A8-A08X-01A-21R-A010-13	Tumor	Stage_III	M0	N3	T4	Alive	female
TCGA-B6-A0RV-01A-11R-A085-13	Tumor	Stage_III	M0	N2	T3	Alive	female
TCGA-AC-A3EH-01A-22R-A22I-13	Tumor	Stage_III	M0	N3	T3	Dead	female
TCGA-OL-A6VO-01A-12R-A33A-13	Tumor	Stage_I	MX	N0	T1	Alive	female
TCGA-AR-A250-01A-31R-A168-13	Tumor	Stage_II	M0	N0	T2	Alive	female
TCGA-AR-A24M-01A-11R-A168-13	Tumor	Stage_III	M0	N2	T2	Alive	female
TCGA-D8-A1XA-01A-11R-A14C-13	Tumor	Stage_I	M0	N0	T1	Alive	female
TCGA-E2-A15D-01A-11R-A114-13	Tumor	Stage_II	M0	N0	T2	Alive	female
TCGA-OL-A97C-01A-32R-A41G-13	Tumor	Stage_II	M0	N0	T3	Alive	female
TCGA-A8-A0A6-01A-12R-A057-13	Tumor	Stage_III	M0	N3	T2	Alive	female
TCGA-A2-A1G1-01A-21R-A13P-13	Tumor	Stage_II	M0	N1	T2	Alive	female
TCGA-A8-A07F-01A-11R-A038-13	Tumor	Stage_II	M0	N1	T2	Alive	female
TCGA-D8-A1XG-01A-11R-A14C-13	Tumor	Stage_III	M0	N1	T4	Alive	female
TCGA-A7-A0CH-01A-21R-A038-13	Tumor	Stage_II	M0	N0	T2	Alive	female
TCGA-AR-A24T-01A-11R-A168-13	Tumor	Stage_III	M0	N3	T3	Alive	female
TCGA-A2-A0T6-01A-11R-A085-13	Tumor	Stage_II	M0	N0	T3	Alive	female
TCGA-BH-A0B0-01A-21R-A114-13	Tumor	Stage_I	M0	N0	T1	Alive	female
TCGA-A8-A09Z-01A-11R-A010-13	Tumor	Stage_II	M0	N0	T3	Alive	female
TCGA-BH-A0BM-01A-11R-A057-13	Tumor	Stage_II	M0	N1	T2	Alive	female
TCGA-D8-A1X7-01A-11R-A14L-13	Tumor	Stage_II	MX	N0	T2	Alive	female
TCGA-AR-A0TX-01A-11R-A085-13	Tumor	Stage_II	M0	N1	T1	Alive	female
TCGA-AN-A0AR-01A-11R-A010-13	Tumor	Stage_II	M0	N0	T2	Alive	female
TCGA-AN-A03Y-01A-21R-A010-13	Tumor	Stage_II	M0	N0	T2	Alive	female
TCGA-E2-A576-01A-11R-A31S-13	Tumor	Stage_I	MX	N0	T1	Alive	female
TCGA-BH-A0H0-01A-11R-A057-13	Tumor	Stage_I	M0	N0	T1	Alive	female
TCGA-E2-A2P6-01A-11R-A19V-13	Tumor	Stage_II	M0	N1	T2	Alive	female
TCGA-A8-A06R-01A-11R-A010-13	Tumor	Stage_II	M0	N1	T2	Alive	female
TCGA-E2-A153-01A-12R-A12C-13	Tumor	Stage_II	M0	N1	T2	Alive	female
TCGA-AR-A2LN-01A-21R-A18L-13	Tumor	Stage_II	M0	N0	T2	Alive	female
TCGA-BH-A0HI-01A-11R-A085-13	Tumor	Stage_I	M0	N0	T1	Alive	female
TCGA-BH-A0HL-01A-11R-A10V-13	Tumor	Stage_II	M0	N1	T2	Alive	female
TCGA-EW-A6S9-01A-22R-A33A-13	Tumor	Stage_II	M0	N1	T1	Alive	female
TCGA-AR-A1AK-01A-21R-A12O-13	Tumor	Stage_I	M0	N0	T1	Alive	female
TCGA-AC-A2FK-01A-12R-A17X-13	Tumor	Stage_III	M0	N3	T2	Alive	female
TCGA-AC-A3W7-01A-11R-A22I-13	Tumor	Stage_II	MX	N1	T2	Alive	female
TCGA-UU-A93S-01A-21R-A41G-13	Tumor	Stage_IV	M1	N3	T4	Dead	female
TCGA-A8-A08O-01A-21R-A057-13	Tumor	Stage_IV	M1	N3	T2	Alive	female
TCGA-AC-A2QJ-01A-12R-A19V-13	Tumor	Stage_III	M0	N0	T4	Dead	female
TCGA-E9-A1RD-01A-11R-A156-13	Tumor	Stage_II	M0	N0	T2	Alive	female
TCGA-BH-A0DQ-01A-11R-A085-13	Tumor	Stage_II	M0	N1	T2	Alive	female
TCGA-C8-A12O-01A-11R-A114-13	Tumor	Stage_II	M0	N0	T2	Alive	female
TCGA-A8-A0A4-01A-11R-A010-13	Tumor	Stage_II	M0	N0	T2	Alive	female
TCGA-AC-A23G-01A-11R-A214-13	Tumor	Stage_II	MX	N1	T1	Alive	female
TCGA-LD-A66U-01A-11R-A31S-13	Tumor	Stage_II	MX	N1	T2	Alive	female
TCGA-D8-A1Y0-01A-11R-A14L-13	Tumor	Stage_III	MX	N2	T1	Alive	female
TCGA-D8-A1JB-01A-11R-A13P-13	Tumor	Stage_II	M0	N1	T2	Alive	female
TCGA-B6-A0IN-01A-11R-A035-13	Tumor	Stage_X	MX	NX	T1	Dead	female
TCGA-A2-A3XU-01A-12R-A22V-13	Tumor	Stage_II	M0	N1	T2	Dead	female
TCGA-A7-A26F-01A-21R-A168-13	Tumor	Stage_I	M0	N0	T1	Alive	female
TCGA-C8-A12V-01A-11R-A114-13	Tumor	Stage_II	M0	N0	T2	Alive	female
TCGA-S3-AA17-01A-11R-A41G-13	Tumor	Stage_II	cM0 (i+)	N1	T2	Alive	female
TCGA-LD-A74U-01A-13R-A33A-13	Tumor	Stage_III	M0	N3	T3	Alive	female
TCGA-E9-A2JT-01A-22R-A18L-13	Tumor	Stage_II	M0	N0	T2	Alive	female
TCGA-A2-A0EV-01A-11R-A035-13	Tumor	Stage_I	M0	N0	T1	Alive	female
TCGA-S3-AA15-01A-11R-A41G-13	Tumor	Stage_II	cM0 (i+)	N1	T2	Alive	female
TCGA-LL-A50Y-01A-11R-A25Z-13	Tumor	Stage_II	MX	N0	T2	Alive	female
TCGA-A1-A0SJ-01A-11R-A085-13	Tumor	Stage_III	M0	N1	T3	Alive	female
TCGA-PL-A8LZ-01A-31R-A36A-13	Tumor	Stage_III	M0	N2	T4	Alive	female
TCGA-AC-A8OP-01A-11R-A36A-13	Tumor	Stage_I	MX	N0	T1	Alive	female
TCGA-D8-A1JU-01A-11R-A13P-13	Tumor	Stage_I	M0	N0	T1	Alive	female
TCGA-A7-A0CE-01A-11R-A010-13	Tumor	Stage_II	M0	N0	T2	Alive	female
TCGA-GM-A2DM-01A-11R-A17X-13	Tumor	Stage_II	M0	N0	T2	Alive	female
TCGA-PL-A8LY-01A-11R-A41G-13	Tumor	Stage_II	M0	N0	T3	Alive	female
TCGA-E2-A1B4-01A-11R-A12O-13	Tumor	Stage_III	M0	N2	T1	Dead	female
TCGA-AC-A62Y-01A-11R-A29V-13	Tumor	Stage_II	MX	N1	T2	Alive	female
TCGA-E2-A1L7-01A-11R-A143-13	Tumor	Stage_III	M0	N2	T2	Alive	female
TCGA-BH-A0E2-01A-11R-A057-13	Tumor	Stage_III	M0	N2	T2	Alive	female
TCGA-EW-A1PC-01B-11R-A21U-13	Tumor	Stage_II	MX	N0	T3	Alive	female
TCGA-EW-A1OY-01A-11R-A143-13	Tumor	Stage_II	MX	N0	T2	Alive	female
TCGA-LL-A7SZ-01A-32R-A358-13	Tumor	Stage_II	MX	N1	T2	Alive	female
TCGA-BH-A2L8-01A-11R-A18L-13	Tumor	Stage_II	M0	N0	T2	Alive	female
TCGA-BH-A1EO-01A-11R-A136-13	Tumor	Stage_II	M0	N1	T1	Dead	female
TCGA-BH-A0HY-01A-11R-A057-13	Tumor	Stage_I	M0	N0	T1	Alive	female
TCGA-EW-A6SD-01A-12R-A33A-13	Tumor	Stage_II	M0	N1	T2	Alive	female
TCGA-OL-A5DA-01A-11R-A27U-13	Tumor	Stage_II	MX	N0	T2	Alive	female
TCGA-A2-A4RW-01A-21R-A25Z-13	Tumor	Stage_III	M0	N3	T2	Alive	female
TCGA-OL-A5D8-01A-11R-A27U-13	Tumor	Stage_II	MX	N0	T3	Alive	female
TCGA-BH-A18G-01A-11R-A12C-13	Tumor	Stage_I	M0	N0	T1	Alive	female
TCGA-E2-A14O-01A-31R-A114-13	Tumor	Stage_III	M0	N1	T3	Alive	female
TCGA-A7-A26H-01A-11R-A168-13	Tumor	Stage_II	M0	N1	T1	Alive	female
TCGA-AQ-A1H3-01A-31R-A13P-13	Tumor	Stage_III	MX	N3	T2	Alive	female
TCGA-AR-A5QQ-01A-11R-A28I-13	Tumor	Stage_III	M0	N1	T3	Dead	female
TCGA-BH-A18H-01A-11R-A12C-13	Tumor	Stage_I	M0	N0	T1	Alive	female
TCGA-LD-A7W6-01A-81R-A358-13	Tumor	Stage_II	M0	N1	T2	Alive	female
TCGA-AO-A03R-01A-21R-A035-13	Tumor	Stage_II	M0	N1	T2	Alive	female
TCGA-E2-A1LE-01A-12R-A19V-13	Tumor	Stage_III	M0	N3	T2	Dead	female
TCGA-GM-A3NW-01A-21R-A22I-13	Tumor	Stage_II	M0	N0	T2	Alive	female
TCGA-A2-A3XZ-01A-42R-A23A-13	Tumor	Stage_I	M0	N0	T1	Alive	female
TCGA-E9-A1RC-01A-11R-A156-13	Tumor	Stage_III	M0	N3	T4	Alive	female
TCGA-GM-A2DL-01A-11R-A18L-13	Tumor	Stage_I	M0	N0	T1	Alive	female
TCGA-D8-A1JH-01A-11R-A13P-13	Tumor	Stage_I	M0	N0	T1	Alive	female
TCGA-OL-A5D7-01A-11R-A27U-13	Tumor	Stage_II	MX	N0	T2	Alive	female
TCGA-D8-A1JP-01A-11R-A13P-13	Tumor	Stage_I	M0	N0	T1	Alive	female
TCGA-BH-A0GY-01A-11R-A057-13	Tumor	Stage_II	M0	N1	T2	Alive	female
TCGA-BH-A0GZ-01A-11R-A057-13	Tumor	Stage_II	M0	N1	T1	Alive	female
TCGA-D8-A1X8-01A-11R-A14L-13	Tumor	Stage_III	M0	N2	T1	Alive	female
TCGA-AR-A1AO-01A-11R-A12O-13	Tumor	Stage_II	M0	N1	T1	Alive	female
TCGA-A7-A6VY-01A-12R-A33A-13	Tumor	Stage_II	M0	N1	T2	Alive	female
TCGA-AN-A04D-01A-21R-A035-13	Tumor	Stage_II	M0	N1	T2	Alive	female
TCGA-AR-A1AY-01A-21R-A12O-13	Tumor	Stage_I	M0	N0	T1	Alive	female
TCGA-EW-A1IZ-01A-11R-A13P-13	Tumor	Stage_III	MX	N2	T2	Alive	female
TCGA-A8-A08H-01A-21R-A010-13	Tumor	Stage_II	M0	N0	T2	Alive	female
TCGA-BH-A0E6-01A-11R-A035-13	Tumor	Stage_I	M0	N0	T1	Alive	female
TCGA-A8-A06N-01A-11R-A010-13	Tumor	Stage_III	M0	N0	T4	Alive	female
TCGA-E2-A14R-01A-11R-A114-13	Tumor	Stage_II	M0	N0	T2	Alive	female
TCGA-BH-A0E7-01A-11R-A035-13	Tumor	Stage_II	M0	N1	T2	Alive	female
TCGA-BH-A0HX-01A-21R-A057-13	Tumor	Stage_II	M0	N1	T2	Alive	female
TCGA-A2-A04W-01A-31R-A114-13	Tumor	Stage_II	M0	N1	T2	Alive	female
TCGA-AO-A12G-01A-11R-A10I-13	Tumor	Stage_II	M0	N0	T2	Alive	female
TCGA-AR-A24N-01A-11R-A168-13	Tumor	Stage_I	M0	N0	T1	Alive	female
TCGA-BH-A42V-01A-11R-A24J-13	Tumor	Stage_I	M0	N1	T1	Alive	female
TCGA-A1-A0SE-01A-11R-A085-13	Tumor	Stage_I	M0	N0	T1	Alive	female
TCGA-D8-A1XS-01A-11R-A14L-13	Tumor	Stage_III	M0	N3	T2	Alive	male
TCGA-EW-A1PH-01A-11R-A14L-13	Tumor	Stage_II	M0	N1	T1	Alive	female
TCGA-E9-A1R5-01A-11R-A14L-13	Tumor	Stage_I	M0	N0	T1	Alive	female
TCGA-A2-A04X-01A-21R-A035-13	Tumor	Stage_II	M0	N0	T2	Alive	female
TCGA-A2-A3XS-01A-11R-A22V-13	Tumor	Stage_III	M0	N2	T1	Dead	female
TCGA-AO-A0J7-01A-11R-A035-13	Tumor	Stage_II	M0	N1	T2	Alive	female
TCGA-A2-A25A-01A-12R-A16E-13	Tumor	Stage_II	M0	N0	T2	Alive	female
TCGA-D8-A1XD-01A-11R-A14C-13	Tumor	Stage_III	M0	N2	T1	Alive	female
TCGA-GM-A2D9-01A-11R-A18L-13	Tumor	Stage_I	M0	N0	T1	Dead	female
TCGA-AO-A0JB-01A-11R-A057-13	Tumor	Stage_III	M0	N1	T3	Alive	female
TCGA-EW-A3U0-01A-11R-A22I-13	Tumor	Stage_III	M0	N1	T3	Alive	female
TCGA-EW-A1OW-01A-21R-A143-13	Tumor	Stage_II	MX	N0	T2	Alive	female
TCGA-A2-A0ER-01A-21R-A035-13	Tumor	Stage_I	M0	N1	T1	Alive	female
TCGA-A2-A1G0-01A-11R-A13P-13	Tumor	Stage_II	M0	N1	T2	Alive	female
TCGA-AR-A24U-01A-11R-A168-13	Tumor	Stage_II	M0	N1	T1	Alive	female
TCGA-B6-A0I5-01A-11R-A035-13	Tumor	Stage_II	M0	N1	T2	Alive	female
TCGA-GM-A5PV-01A-11R-A28I-13	Tumor	Stage_II	M0	N1	T2	Alive	female
TCGA-AC-A5EH-01A-11R-A28I-13	Tumor	Stage_II	MX	N1	T2	Alive	female
TCGA-AN-A0XP-01A-11R-A108-13	Tumor	Stage_III	M0	N2	T2	Alive	female
TCGA-AC-A3YJ-01A-11R-A22V-13	Tumor	Stage_II	MX	N0	T2	Alive	female
TCGA-D8-A27L-01A-11R-A16E-13	Tumor	Stage_III	M0	N2	T1	Alive	female
TCGA-AC-A6IX-01A-12R-A32K-13	Tumor	Stage_III	MX	N3	T2	Alive	female
TCGA-BH-A0DI-01A-21R-A12O-13	Tumor	Stage_II	M0	N1	T2	Alive	female
TCGA-B6-A0IC-01A-11R-A035-13	Tumor	Stage_X	MX	NX	T2	Dead	female
TCGA-A8-A09A-01A-11R-A038-13	Tumor	Stage_X	M0	NX	T2	Alive	female
TCGA-A2-A0SV-01A-11R-A085-13	Tumor	Stage_IV	M1	N2	T2	Dead	female
TCGA-AR-A2LQ-01A-22R-A18L-13	Tumor	Stage_II	M0	N0	T3	Alive	female
TCGA-C8-A12Z-01A-11R-A114-13	Tumor	Stage_II	M0	N1	T2	Alive	female
TCGA-A1-A0SG-01A-11R-A143-13	Tumor	Stage_II	M0	N1	T2	Alive	female
TCGA-AN-A0AJ-01A-11R-A010-13	Tumor	Stage_II	M0	N0	T3	Alive	female
TCGA-AC-A6IX-06A-11R-A32K-13	Tumor	Stage_III	MX	N3	T2	Alive	female
TCGA-BH-A0HK-01A-11R-A057-13	Tumor	Stage_II	M0	N1	T2	Alive	female
TCGA-A2-A3KD-01A-12R-A214-13	Tumor	Stage_III	M0	N1	T3	Alive	female
TCGA-A7-A4SD-01A-11R-A25Z-13	Tumor	Stage_II	M0	N0	T2	Alive	female
TCGA-BH-A0BZ-01A-31R-A12O-13	Tumor	Stage_III	M0	N1	T3	Alive	female
TCGA-A2-A04Q-01A-21R-A035-13	Tumor	Stage_I	M0	N0	T1	Alive	female
TCGA-AC-A2FF-01A-11R-A17A-13	Tumor	Stage_II	MX	N1	T2	Alive	female
TCGA-B6-A0I6-01A-11R-A035-13	Tumor	Stage_II	M0	N1	T1	Dead	female
TCGA-C8-A1HG-01A-11R-A136-13	Tumor	Stage_II	M0	N0	T2	Alive	female
TCGA-S3-AA12-01A-11R-A41G-13	Tumor	Stage_III	MX	N1	T3	Alive	female
TCGA-A2-A0YD-01A-11R-A108-13	Tumor	Stage_II	M0	N0	T3	Alive	female
TCGA-B6-A0RU-01A-11R-A085-13	Tumor	Stage_I	M0	N0	T1	Alive	female
TCGA-E2-A15H-01A-11R-A12C-13	Tumor	Stage_II	M0	N1	T1	Alive	female
TCGA-BH-A0B3-01A-11R-A057-13	Tumor	Stage_II	M0	N1	T2	Alive	female
TCGA-E2-A1IU-01A-11R-A14C-13	Tumor	Stage_I	M0	N0	T1	Alive	female
TCGA-AC-A23E-01A-11R-A156-13	Tumor	Stage_II	MX	N1	T2	Alive	female
TCGA-AN-A0FN-01A-11R-A035-13	Tumor	Stage_I	M0	N0	T1	Alive	female
TCGA-E2-A570-01A-11R-A29V-13	Tumor	Stage_I	M0	N1	T1	Alive	female
TCGA-BH-A18P-01A-11R-A12C-13	Tumor	Stage_I	M0	N0	T1	Dead	female
TCGA-BH-A0BA-01A-11R-A057-13	Tumor	Stage_III	M0	N3	T3	Alive	female
TCGA-E2-A15L-01A-11R-A12C-13	Tumor	Stage_II	M0	N0	T2	Alive	female
TCGA-E2-A1B5-01A-21R-A12O-13	Tumor	Stage_II	M0	N0	T2	Alive	female
TCGA-E2-A105-01A-11R-A10I-13	Tumor	Stage_II	M0	N0	T2	Alive	female
TCGA-BH-A0B2-01A-11R-A10I-13	Tumor	Stage_II	M0	N0	T2	Alive	female
TCGA-C8-A12N-01A-11R-A114-13	Tumor	Stage_II	M0	N0	T2	Alive	female
TCGA-A7-A0CJ-01A-21R-A010-13	Tumor	Stage_II	M0	N0	T2	Alive	female
TCGA-E9-A245-01A-22R-A16E-13	Tumor	Stage_II	M0	N1	T2	Dead	female
TCGA-AR-A0TQ-01A-11R-A085-13	Tumor	Stage_III	M0	N1	T3	Alive	female
TCGA-D8-A1JE-01A-11R-A13P-13	Tumor	Stage_II	M0	N1	T1	Alive	female
TCGA-D8-A1XC-01A-11R-A14C-13	Tumor	Stage_III	M0	N1	T4	Dead	female
TCGA-E2-A15K-06A-11R-A12O-13	Tumor	Stage_II	M0	N1	T2	Alive	female
TCGA-E2-A15S-01A-11R-A114-13	Tumor	Stage_II	M0	N1	T2	Alive	female
TCGA-B6-A409-01A-11R-A24J-13	Tumor	Stage_III	M0	N2	T1	Dead	female
TCGA-B6-A0RH-01A-21R-A114-13	Tumor	Stage_II	M0	N0	T2	Dead	female
TCGA-PL-A8LX-01A-11R-A41G-13	Tumor	Stage_IV	M1	N1	T4	Alive	female
TCGA-C8-A134-01A-11R-A114-13	Tumor	Stage_II	M0	N0	T2	Alive	female
TCGA-A2-A0CV-01A-31R-A114-13	Tumor	Stage_II	M0	N1	T2	Alive	female
TCGA-BH-A0DX-01A-11R-A114-13	Tumor	Stage_I	M0	N0	T1	Alive	female
TCGA-BH-A1EU-01A-11R-A136-13	Tumor	Stage_I	M0	N0	T1	Dead	female
TCGA-BH-A0W7-01A-11R-A114-13	Tumor	Stage_I	M0	N0	T1	Alive	female
TCGA-B6-A0WV-01A-11R-A108-13	Tumor	Stage_II	M0	N1	T2	Dead	female
TCGA-AO-A0JM-01A-21R-A057-13	Tumor	Stage_II	M0	N1	T2	Alive	female
TCGA-E9-A1NA-01A-11R-A143-13	Tumor	Stage_II	M0	N0	T2	Alive	female
TCGA-A2-A0D4-01A-11R-A038-13	Tumor	Stage_II	M0	N1	T2	Alive	female
TCGA-BH-A0AV-01A-31R-A114-13	Tumor	Stage_I	M0	N0	T1	Alive	female
TCGA-C8-A12Y-01A-11R-A12C-13	Tumor	Stage_II	M0	N1	T2	Alive	female
TCGA-C8-A1HF-01A-11R-A136-13	Tumor	Stage_II	M0	N0	T2	Alive	female
TCGA-AR-A1AP-01A-11R-A12O-13	Tumor	Stage_I	M0	N0	T1	Alive	female
TCGA-UL-AAZ6-01A-11R-A41G-13	Tumor	Stage_II	MX	N0	T2	Alive	female
TCGA-E9-A226-01A-21R-A156-13	Tumor	Stage_III	M0	N2	T2	Dead	female
TCGA-A2-A0EP-01A-52R-A22V-13	Tumor	Stage_I	M0	N0	T1	Alive	female
TCGA-C8-A12W-01A-11R-A114-13	Tumor	Stage_III	M0	N1	T4	Alive	female
TCGA-AR-A1AI-01A-11R-A12O-13	Tumor	Stage_II	M0	N0	T2	Alive	female
TCGA-E9-A1RE-01A-11R-A156-13	Tumor	Stage_III	M0	N2	T2	Alive	female
TCGA-D8-A1JA-01A-11R-A13P-13	Tumor	Stage_IV	M0	NX	T4	Alive	female
TCGA-AO-A12F-01A-11R-A114-13	Tumor	Stage_II	M0	N0	T2	Alive	female
TCGA-GM-A2DA-01A-11R-A18L-13	Tumor	Stage_II	M0	N1	T2	Dead	female
TCGA-D8-A13Z-01A-11R-A114-13	Tumor	Stage_II	M0	N2	T2	Alive	female
TCGA-A8-A093-01A-11R-A010-13	Tumor	Stage_II	M0	N0	T2	Alive	female
TCGA-A8-A08I-01A-11R-A010-13	Tumor	Stage_II	M0	N0	T2	Alive	female
TCGA-AC-A2FE-01A-11R-A19V-13	Tumor	Stage_III	MX	N3	T3	Dead	female
TCGA-A8-A08B-01A-11R-A010-13	Tumor	Stage_II	M0	N0	T2	Alive	female
TCGA-E2-A15J-01A-11R-A12O-13	Tumor	Stage_I	M0	N0	T1	Alive	female
TCGA-A7-A3J0-01A-11R-A214-13	Tumor	Stage_II	M0	N0	T2	Alive	female
TCGA-AN-A0FX-01A-11R-A035-13	Tumor	Stage_II	M0	N0	T2	Alive	female
TCGA-D8-A1J8-01A-11R-A13P-13	Tumor	Stage_II	M0	N1	T2	Alive	female
TCGA-AN-A04A-01A-21R-A035-13	Tumor	Stage_III	M0	N2	T2	Alive	female
TCGA-A2-A1FW-01A-11R-A13P-13	Tumor	Stage_III	M0	N2	T3	Alive	female
TCGA-D8-A1JN-01A-11R-A13P-13	Tumor	Stage_III	MX	N3	T3	Alive	female
TCGA-5L-AAT0-01A-12R-A41G-13	Tumor	Stage_II	M0	N0	T2	Alive	female
TCGA-E9-A1N9-01A-11R-A14C-13	Tumor	Stage_II	M0	N0	T2	Alive	female
TCGA-AO-A0J6-01A-11R-A035-13	Tumor	Stage_II	M0	N0	T2	Alive	female
TCGA-AO-A1KP-01A-11R-A13P-13	Tumor	Stage_II	M0	N1	T1	Alive	female
TCGA-A8-A07I-01A-11R-A010-13	Tumor	Stage_III	M0	N2	T2	Alive	female
TCGA-BH-A0BR-01A-21R-A114-13	Tumor	Stage_I	M0	N0	T1	Alive	female
TCGA-E9-A1RG-01A-11R-A14C-13	Tumor	Stage_III	M0	N2	T1	Alive	female
TCGA-A2-A0T7-01A-21R-A085-13	Tumor	Stage_II	M0	N0	T2	Alive	female
TCGA-AN-A046-01A-21R-A035-13	Tumor	Stage_II	M0	N0	T2	Alive	female
TCGA-E2-A159-01A-11R-A114-13	Tumor	Stage_II	M0	N0	T2	Alive	female
TCGA-PE-A5DE-01A-11R-A27U-13	Tumor	Stage_II	M0	N0	T2	Alive	female
TCGA-A7-A13E-01A-11R-A12O-13	Tumor	Stage_II	MX	N1	T2	Dead	female
TCGA-AN-A049-01A-21R-A010-13	Tumor	Stage_II	M0	N0	T2	Alive	female
TCGA-AO-A0JJ-01A-11R-A057-13	Tumor	Stage_II	M0	N1	T2	Alive	female
TCGA-EW-A1PG-01A-11R-A143-13	Tumor	Stage_II	MX	N1	T2	Alive	female
TCGA-E2-A1B6-01A-31R-A12O-13	Tumor	Stage_II	M0	N0	T2	Alive	female
TCGA-AN-A0XO-01A-11R-A108-13	Tumor	Stage_III	M0	N2	T2	Alive	female
TCGA-AO-A03U-01B-21R-A10I-13	Tumor	Stage_I	M0	N0	T1	Dead	female
TCGA-AC-A8OR-01A-21R-A41G-13	Tumor	Stage_I	MX	N0	T1	Alive	female
TCGA-AN-A0FT-01A-11R-A035-13	Tumor	Stage_II	M0	N1	T2	Alive	female
TCGA-C8-A135-01A-11R-A114-13	Tumor	Stage_II	M0	N1	T2	Alive	female
TCGA-LL-A440-01A-11R-A24J-13	Tumor	Stage_I	MX	N0	T1	Alive	female
TCGA-E9-A22E-01A-11R-A156-13	Tumor	Stage_III	M0	N2	T2	Alive	female
TCGA-E2-A15O-01A-11R-A114-13	Tumor	Stage_I	M0	NX	T1	Alive	female
TCGA-AR-A1AX-01A-11R-A12O-13	Tumor	Stage_I	M0	N0	T1	Alive	female
TCGA-BH-A0DL-01A-11R-A114-13	Tumor	Stage_II	M0	N0	T2	Alive	female
TCGA-A2-A0D0-01A-11R-A010-13	Tumor	Stage_II	M0	N0	T2	Alive	female
TCGA-B6-A0X7-01A-11R-A10I-13	Tumor	Stage_X	MX	NX	T1	Dead	female
TCGA-OL-A5RV-01A-12R-A28I-13	Tumor	Stage_III	MX	N3	T2	Alive	female
TCGA-C8-A1HK-01A-21R-A13P-13	Tumor	Stage_II	M0	N1	T2	Alive	female
TCGA-JL-A3YX-01A-11R-A22V-13	Tumor	Stage_II	M0	N0	T2	Alive	female
TCGA-A1-A0SI-01A-11R-A143-13	Tumor	Stage_II	M0	N1	T2	Alive	female
TCGA-OL-A66N-01A-12R-A31S-13	Tumor	Stage_III	MX	N3	T3	Alive	female
TCGA-AC-A8OQ-01A-11R-A41G-13	Tumor	Stage_II	MX	N1	T2	Alive	female
TCGA-E2-A15A-01A-11R-A12C-13	Tumor	Stage_III	M0	N3	T2	Alive	female
TCGA-AR-A24Q-01A-12R-A168-13	Tumor	Stage_II	M0	N0	T3	Alive	female
TCGA-E9-A5FK-01A-11R-A27U-13	Tumor	Stage_III	M0	N3	T2	Alive	female
TCGA-C8-A273-01A-11R-A16E-13	Tumor	Stage_II	M0	N1	T2	Alive	female
TCGA-E9-A5UO-01A-11R-A28I-13	Tumor	Stage_II	M0	N0	T2	Alive	female
TCGA-BH-A18Q-01A-12R-A12C-13	Tumor	Stage_II	M0	N1	T2	Dead	female
TCGA-LL-A73Y-01A-11R-A33A-13	Tumor	Stage_I	MX	N0	T1	Alive	female
TCGA-BH-A6R8-01A-21R-A33A-13	Tumor	Stage_II	M0	N0	T2	Alive	female
TCGA-A8-A090-01A-11R-A010-13	Tumor	Stage_II	M0	N0	T2	Alive	female
TCGA-D8-A73U-01A-11R-A33A-13	Tumor	Stage_II	M0	N0	T2	Alive	female
TCGA-A2-A3XT-01A-11R-A22V-13	Tumor	Stage_II	M0	N1	T2	Alive	female
TCGA-E2-A10A-01A-21R-A114-13	Tumor	Stage_II	M0	N0	T3	Alive	female
TCGA-C8-A1HM-01A-12R-A136-13	Tumor	Stage_II	M0	N0	T2	Alive	female
TCGA-B6-A0I8-01A-11R-A035-13	Tumor	Stage_X	M0	NX	T1	Dead	female
TCGA-A2-A0YL-01A-21R-A108-13	Tumor	Stage_III	M0	N2	T3	Alive	female
TCGA-GM-A2DF-01A-11R-A17X-13	Tumor	Stage_II	M0	N1	T1	Alive	female
TCGA-A7-A5ZW-01A-12R-A29V-13	Tumor	Stage_II	M0	N1	T1	Alive	female
TCGA-AR-A24R-01A-11R-A168-13	Tumor	Stage_III	M0	N2	T1	Alive	female
TCGA-AR-A254-01A-21R-A168-13	Tumor	Stage_III	M0	N2	T2	Alive	female
TCGA-AC-A2BK-01A-11R-A21U-13	Tumor	Stage_III	MX	N2	T2	Alive	female
TCGA-D8-A27P-01A-11R-A16E-13	Tumor	Stage_I	M0	N0	T1	Alive	female
TCGA-BH-A0HP-01A-12R-A085-13	Tumor	Stage_III	M0	N2	T3	Alive	female
TCGA-E2-A15T-01A-11R-A114-13	Tumor	Stage_II	M0	N0	T2	Alive	female
TCGA-BH-A0BS-01A-11R-A12O-13	Tumor	Stage_III	M0	N1	T3	Alive	female
TCGA-AC-A3W6-01A-12R-A22I-13	Tumor	Stage_III	MX	N1	T3	Alive	female
TCGA-AC-A2FO-01A-11R-A17X-13	Tumor	Stage_II	MX	N1	T2	Alive	female
TCGA-E2-A573-01A-11R-A29V-13	Tumor	Stage_I	M0	N0	T1	Alive	female
TCGA-A8-A0A2-01A-11R-A035-13	Tumor	Stage_II	M0	N0	T2	Alive	female
TCGA-E9-A1N4-01A-11R-A14L-13	Tumor	Stage_III	M0	N2	T2	Alive	female
TCGA-BH-A1F5-01A-12R-A13P-13	Tumor	Stage_II	M0	N1	T1	Dead	female
TCGA-A1-A0SP-01A-11R-A085-13	Tumor	Stage_II	M0	N0	T2	Alive	female
TCGA-A2-A0CK-01A-11R-A22I-13	Tumor	Stage_III	M0	N2	T3	Alive	female
TCGA-C8-A8HP-01A-11R-A36A-13	Tumor	Stage_III	M0	N2	T2	Alive	female
TCGA-B6-A0IP-01A-11R-A035-13	Tumor	Stage_I	M0	N0	T1	Dead	female
TCGA-A8-A08J-01A-11R-A010-13	Tumor	Stage_IV	M1	N3	T4	Dead	female
TCGA-GM-A4E0-01A-12R-A25Z-13	Tumor	Stage_III	M0	N3	T3	Alive	female
TCGA-AR-A0U2-01A-11R-A108-13	Tumor	Stage_III	M0	N2	T2	Dead	female
TCGA-D8-A1JL-01A-11R-A13P-13	Tumor	Stage_II	M0	N0	T2	Alive	female
TCGA-BH-A208-01A-11R-A156-13	Tumor	Stage_II	M0	N1	T2	Dead	female
TCGA-AO-A0J8-01A-21R-A035-13	Tumor	Stage_II	M0	N0	T2	Alive	female
TCGA-D8-A1JK-01A-11R-A13P-13	Tumor	Stage_II	M0	N0	T2	Alive	female
TCGA-A7-A4SA-01A-11R-A25Z-13	Tumor	Stage_II	M0	N1	T2	Alive	female
TCGA-A2-A0EW-01A-21R-A114-13	Tumor	Stage_III	M0	N3	T1	Dead	female
TCGA-E9-A248-01A-11R-A168-13	Tumor	Stage_II	M0	N0	T2	Alive	female
TCGA-A8-A09I-01A-22R-A035-13	Tumor	Stage_II	M0	N0	T2	Alive	female
TCGA-D8-A1JC-01A-11R-A13P-13	Tumor	Stage_III	M0	N2	T2	Alive	female
TCGA-BH-A0EA-01A-11R-A114-13	Tumor	Stage_II	M0	N1	T1	Dead	female
TCGA-BH-A0HO-01A-11R-A035-13	Tumor	Stage_II	M0	N1	T1	Alive	female
TCGA-D8-A143-01A-11R-A114-13	Tumor	Stage_II	M0	N0	T2	Alive	female
TCGA-GM-A2DH-01A-11R-A17X-13	Tumor	Stage_I	M0	N0	T1	Alive	female
TCGA-E2-A1AZ-01A-11R-A12O-13	Tumor	Stage_II	M0	N1	T2	Alive	female
TCGA-E2-A15G-01A-11R-A12C-13	Tumor	Stage_II	M0	N0	T2	Alive	female
TCGA-B6-A0IO-01A-11R-A035-13	Tumor	Stage_II	M0	N0	T2	Alive	female
TCGA-GM-A2DK-01A-21R-A17X-13	Tumor	Stage_I	M0	N0	T1	Alive	female
TCGA-D8-A1XY-01A-11R-A14L-13	Tumor	Stage_II	MX	N0	T2	Alive	female
TCGA-EW-A3E8-01B-11R-A24J-13	Tumor	Stage_II	MX	N0	T3	Alive	female
TCGA-E2-A14Z-01A-11R-A114-13	Tumor	Stage_I	M0	N0	T1	Dead	female
TCGA-AR-A1AT-01A-11R-A12O-13	Tumor	Stage_II	M0	N0	T2	Dead	female
TCGA-LL-A5YL-01A-12R-A29V-13	Tumor	Stage_II	MX	N1	T2	Alive	female
TCGA-E2-A155-01A-11R-A12C-13	Tumor	Stage_II	M0	N1	T2	Alive	female
TCGA-BH-A0HQ-01A-11R-A035-13	Tumor	Stage_II	M0	N0	T2	Alive	female
TCGA-AC-A3HN-01A-11R-A214-13	Tumor	Stage_II	MX	N1	T2	Alive	female
TCGA-A2-A0CT-01A-31R-A057-13	Tumor	Stage_II	M0	N0	T2	Alive	female
TCGA-A2-A04R-01A-41R-A108-13	Tumor	Stage_I	M0	N0	T1	Alive	female
TCGA-E2-A15P-01A-11R-A114-13	Tumor	Stage_I	M0	N0	T1	Alive	female
TCGA-E9-A22G-01A-11R-A156-13	Tumor	Stage_II	M0	N0	T2	Alive	female
TCGA-A7-A26J-01A-11R-A168-13	Tumor	Stage_II	M0	N0	T2	Alive	female
TCGA-S3-A6ZF-01A-32R-A32K-13	Tumor	Stage_II	M0	N0	T2	Alive	female
TCGA-GI-A2C8-01A-11R-A16E-13	Tumor	Stage_III	MX	N0	T4	Alive	female
TCGA-E9-A54Y-01A-11R-A25Z-13	Tumor	Stage_III	M0	N2	T2	Alive	female
TCGA-C8-A133-01A-32R-A12C-13	Tumor	Stage_III	M0	N1	T3	Alive	female
TCGA-B6-A0IM-01A-11R-A035-13	Tumor	Stage_II	M0	N0	T3	Dead	female
TCGA-E9-A3X8-01A-31R-A22V-13	Tumor	Stage_II	M0	N1	T2	Alive	female
TCGA-AC-A3YI-01A-21R-A23A-13	Tumor	Stage_III	MX	N3	T1	Alive	female
TCGA-A7-A426-01A-22R-A24J-13	Tumor	Stage_III	MX	N3	T3	Alive	female
TCGA-AN-A0FY-01A-11R-A035-13	Tumor	Stage_I	M0	N0	T1	Alive	female
TCGA-AQ-A7U7-01A-22R-A358-13	Tumor	Stage_III	M0	N2	T2	Dead	female
TCGA-E2-A1L6-01A-11R-A13P-13	Tumor	Stage_II	M0	N1	T1	Alive	female
TCGA-A8-A081-01A-11R-A010-13	Tumor	Stage_II	M0	N0	T2	Alive	female
TCGA-BH-A209-01A-11R-A156-13	Tumor	Stage_I	M0	N0	T1	Dead	female
TCGA-BH-A0W5-01A-11R-A108-13	Tumor	Stage_II	M0	N1	T1	Alive	female
TCGA-AC-A2QI-01A-12R-A19V-13	Tumor	Stage_III	MX	N1	T3	Alive	female
TCGA-E2-A14W-01A-11R-A12C-13	Tumor	Stage_II	M0	N0	T2	Alive	male
TCGA-BH-A1EN-01A-11R-A13P-13	Tumor	Stage_II	M0	NX	T2	Dead	female
TCGA-E2-A156-01A-11R-A12C-13	Tumor	Stage_I	M0	N0	T1	Alive	female
TCGA-BH-A28O-01A-11R-A22I-13	Tumor	Stage_III	M0	N3	T3	Alive	female
TCGA-A7-A5ZV-01A-11R-A28I-13	Tumor	Stage_II	M0	N0	T2	Alive	female
TCGA-AO-A12H-01A-11R-A114-13	Tumor	Stage_II	M0	N0	T2	Alive	female
TCGA-A2-A0SY-01A-31R-A085-13	Tumor	Stage_III	M0	N1	T3	Alive	female
TCGA-E9-A1RF-01A-11R-A156-13	Tumor	Stage_III	M0	N2	T2	Alive	female
TCGA-A8-A08G-01A-11R-A010-13	Tumor	Stage_II	M0	N0	T2	Alive	female
TCGA-BH-A1FE-06A-11R-A214-13	Tumor	Stage_II	M0	N1	T2	Dead	female
TCGA-AC-A7VC-01A-11R-A358-13	Tumor	Stage_II	MX	N0	T3	Alive	female
TCGA-B6-A0I2-01A-11R-A035-13	Tumor	Stage_I	M0	N0	T1	Alive	female
TCGA-A7-A2KD-01A-31R-A21U-13	Tumor	Stage_III	MX	N2	T2	Alive	female
TCGA-A7-A13F-01A-11R-A12O-13	Tumor	Stage_III	M0	N1	T3	Alive	female
TCGA-AR-A24S-01A-11R-A168-13	Tumor	Stage_I	M0	N0	T1	Alive	female
TCGA-B6-A400-01A-11R-A23A-13	Tumor	Stage_III	M0	N2	T2	Alive	female
TCGA-A8-A07C-01A-11R-A035-13	Tumor	Stage_II	M0	N0	T2	Alive	female
TCGA-EW-A1P5-01A-11R-A143-13	Tumor	Stage_II	M0	N1	T2	Alive	female
TCGA-AO-A12D-01A-11R-A114-13	Tumor	Stage_II	M0	N1	T1	Alive	female
TCGA-B6-A0I9-01A-11R-A035-13	Tumor	Stage_IV	M1	NX	T3	Dead	female
TCGA-BH-A18V-06A-11R-A214-13	Tumor	Stage_II	M0	N1	T2	Dead	female
TCGA-A8-A06Y-01A-21R-A010-13	Tumor	Stage_II	M0	N0	T2	Alive	female
TCGA-A2-A0YG-01A-21R-A108-13	Tumor	Stage_III	M0	N3	T2	Alive	female
TCGA-GM-A2DI-01A-31R-A18L-13	Tumor	Stage_I	M0	N0	T1	Alive	female
TCGA-E2-A3DX-01A-21R-A214-13	Tumor	Stage_III	M0	N3	T2	Alive	female
TCGA-A2-A0T4-01A-31R-A085-13	Tumor	Stage_II	M0	N0	T2	Alive	female
TCGA-A8-A09B-01A-11R-A010-13	Tumor	Stage_III	M0	N1	T4	Alive	female
TCGA-E9-A5FL-01A-11R-A27U-13	Tumor	Stage_II	M0	N0	T3	Alive	female
TCGA-B6-A0X0-01A-21R-A114-13	Tumor	Stage_I	M0	N0	T1	Dead	female
TCGA-BH-A0DK-01A-21R-A057-13	Tumor	Stage_II	M0	N0	T2	Alive	female
TCGA-C8-A1HL-01A-11R-A136-13	Tumor	Stage_III	M0	N1	T3	Alive	female
TCGA-D8-A1XR-01A-11R-A14L-13	Tumor	Stage_II	M0	N1	T2	Alive	female
TCGA-E2-A154-01A-11R-A114-13	Tumor	Stage_I	M0	N0	T1	Alive	female
TCGA-AN-A0XS-01A-22R-A108-13	Tumor	Stage_III	M0	N2	T2	Alive	female
TCGA-BH-A18F-01A-11R-A12C-13	Tumor	Stage_II	M0	N0	T2	Alive	female
TCGA-B6-A0IG-01A-11R-A035-13	Tumor	Stage_II	M0	N1	T2	Dead	female
TCGA-E2-A14V-01A-11R-A12C-13	Tumor	Stage_II	M0	N1	T2	Alive	female
TCGA-E2-A1LI-01A-12R-A156-13	Tumor	Stage_II	M0	N1	T2	Alive	female
TCGA-AR-A0TP-01A-11R-A085-13	Tumor	Stage_II	M0	N0	T2	Alive	female
TCGA-A7-A26G-01A-21R-A168-13	Tumor	Stage_II	M0	N0	T2	Alive	female
TCGA-AC-A6NO-01A-12R-A33A-13	Tumor	Stage_II	MX	N1	T2	Alive	female
TCGA-E2-A1LL-01A-11R-A143-13	Tumor	Stage_III	MX	N2	T3	Alive	female
TCGA-E2-A14P-01A-31R-A12C-13	Tumor	Stage_III	M0	N3	T2	Alive	female
TCGA-BH-A18J-01A-11R-A12C-13	Tumor	Stage_IV	M1	N2	T4	Dead	female
TCGA-EW-A1P0-01A-11R-A143-13	Tumor	Stage_II	MX	N1	T2	Alive	female
TCGA-B6-A0WS-01A-11R-A114-13	Tumor	Stage_X	MX	NX	T1	Dead	female
TCGA-B6-A0IE-01A-11R-A035-13	Tumor	Stage_III	M0	N1	T3	Dead	female
TCGA-BH-A1EV-01A-11R-A136-13	Tumor	Stage_III	M0	N1	T3	Dead	female
TCGA-AO-A126-01A-11R-A10I-13	Tumor	Stage_II	M0	N0	T2	Alive	female
TCGA-E2-A15K-01A-11R-A12O-13	Tumor	Stage_II	M0	N1	T2	Alive	female
TCGA-BH-A0HW-01A-11R-A035-13	Tumor	Stage_I	M0	N0	T1	Alive	female
TCGA-BH-A1EW-01A-11R-A136-13	Tumor	Stage_II	M0	N1	T2	Dead	female
TCGA-D8-A27R-01A-11R-A16E-13	Tumor	Stage_III	M0	N3	T2	Alive	female
TCGA-AR-A5QP-01A-11R-A28I-13	Tumor	Stage_II	M0	N1	T2	Alive	female
TCGA-BH-A1FJ-01A-11R-A13P-13	Tumor	Stage_III	M0	N1	T3	Dead	female
TCGA-A8-A06T-01A-11R-A010-13	Tumor	Stage_III	M0	N1	T3	Alive	female
TCGA-A8-A079-01A-21R-A010-13	Tumor	Stage_III	M0	N3	T4	Alive	female
TCGA-C8-A27A-01A-11R-A168-13	Tumor	Stage_II	M0	N1	T2	Alive	female
TCGA-BH-A0BF-01A-21R-A12O-13	Tumor	Stage_II	M0	N1	T2	Dead	female
TCGA-D8-A1XF-01A-11R-A14C-13	Tumor	Stage_II	M0	N0	T2	Alive	female
TCGA-B6-A1KN-01A-11R-A13P-13	Tumor	Stage_III	M0	N1	T4	Alive	female
TCGA-AR-A0TZ-01A-12R-A085-13	Tumor	Stage_II	M1	N2	T2	Dead	female
TCGA-E2-A108-01A-13R-A10I-13	Tumor	Stage_III	M0	N2	T2	Alive	female
TCGA-E2-A15E-06A-11R-A12C-13	Tumor	Stage_II	M0	N1	T1	Alive	female
TCGA-BH-A0DP-01A-21R-A057-13	Tumor	Stage_II	M0	N0	T3	Alive	female
TCGA-E2-A9RU-01A-11R-A41G-13	Tumor	Stage_III	MX	N3	T2	Alive	female
TCGA-A8-A07E-01A-11R-A035-13	Tumor	Stage_X	MX	N3	T4	Alive	female
TCGA-BH-A0DH-01A-11R-A085-13	Tumor	Stage_II	M0	N1	T2	Alive	female
TCGA-AR-A1AS-01A-11R-A12O-13	Tumor	Stage_II	M0	N1	T2	Alive	female
TCGA-AQ-A54O-01A-11R-A25Z-13	Tumor	Stage_II	M0	N0	T2	Alive	male
TCGA-A2-A04T-01A-21R-A035-13	Tumor	Stage_II	M0	N0	T2	Alive	female
TCGA-BH-A1FG-01A-11R-A13P-13	Tumor	Stage_I	M0	NX	T1	Dead	female
TCGA-C8-A9FZ-01A-11R-A41G-13	Tumor	Stage_II	M0	N1	T2	Alive	female
TCGA-C8-A12Q-01A-11R-A114-13	Tumor	Stage_III	M0	N2	T1	Dead	female
TCGA-HN-A2NL-01A-11R-A18L-13	Tumor	Stage_II	M0	N0	T2	Alive	female
TCGA-A2-A0YF-01A-21R-A108-13	Tumor	Stage_I	M0	N0	T1	Alive	female
TCGA-BH-A0HB-01A-11R-A057-13	Tumor	Stage_I	M0	N0	T1	Alive	female
TCGA-AR-A0TV-01A-21R-A085-13	Tumor	Stage_II	M0	N0	T2	Alive	female
TCGA-A2-A1FX-01A-11R-A13P-13	Tumor	Stage_III	M0	N2	T3	Alive	female
TCGA-AR-A1AL-01A-21R-A12O-13	Tumor	Stage_III	M0	N1	T3	Alive	female
TCGA-LL-A5YM-01A-11R-A28I-13	Tumor	Stage_III	M0	NX	T4	Alive	female
TCGA-OL-A5RY-01A-21R-A28I-13	Tumor	Stage_II	MX	N1	T1	Alive	female
TCGA-AN-A0XU-01A-11R-A108-13	Tumor	Stage_II	M0	N0	T2	Alive	female
TCGA-A8-A096-01A-11R-A038-13	Tumor	Stage_II	M0	N0	T2	Alive	female
TCGA-A2-A0CY-01A-12R-A035-13	Tumor	Stage_II	M0	N1	T2	Alive	female
TCGA-B6-A0WW-01A-11R-A108-13	Tumor	Stage_X	MX	N1	T2	Dead	female
TCGA-EW-A1PF-01A-11R-A143-13	Tumor	Stage_I	M0	N0	T1	Alive	female
TCGA-B6-A0X4-01A-11R-A108-13	Tumor	Stage_II	M0	N1	T2	Dead	female
TCGA-A7-A3IY-01A-21R-A21U-13	Tumor	Stage_I	M0	N0	T1	Alive	female
TCGA-AO-A03O-01A-11R-A010-13	Tumor	Stage_II	M0	N0	T2	Dead	female
TCGA-A8-A09N-01A-11R-A010-13	Tumor	Stage_III	M0	N3	T2	Alive	female
TCGA-BH-A8FY-01A-11R-A36A-13	Tumor	Stage_I	M0	N0	T1	Dead	female
TCGA-LL-A441-01A-11R-A24J-13	Tumor	Stage_I	MX	N0	T1	Alive	female
TCGA-A8-A0AB-01A-11R-A035-13	Tumor	Stage_II	M0	N0	T2	Alive	female
TCGA-AN-A0XR-01A-11R-A108-13	Tumor	Stage_III	M0	N2	T2	Alive	female
TCGA-E2-A10F-01A-11R-A10I-13	Tumor	Stage_II	M0	N0	T2	Alive	female
TCGA-EW-A1J2-01A-21R-A13P-13	Tumor	Stage_I	MX	N1	T1	Alive	female
TCGA-AN-A0AL-01A-11R-A010-13	Tumor	Stage_III	M0	N0	T4	Alive	female
TCGA-E2-A1BD-01A-11R-A12O-13	Tumor	Stage_II	M0	N0	T2	Alive	female
TCGA-S3-A6ZH-01A-22R-A32K-13	Tumor	Stage_III	MX	N3	T3	Alive	female
TCGA-BH-A0HN-01A-11R-A10V-13	Tumor	Stage_I	M0	N0	T1	Alive	female
TCGA-A2-A04P-01A-31R-A035-13	Tumor	Stage_III	M0	N3	T2	Dead	female
TCGA-BH-A1FM-01A-11R-A13P-13	Tumor	Stage_III	M0	N2	T2	Dead	female
TCGA-B6-A0IH-01A-11R-A114-13	Tumor	Stage_III	M0	N1	T3	Dead	female
TCGA-E9-A1R0-01A-22R-A16E-13	Tumor	Stage_II	M0	N1	T1	Alive	female
TCGA-S3-AA10-01A-21R-A41G-13	Tumor	Stage_II	M0	N0	T2	Alive	female
TCGA-MS-A51U-01A-31R-A25Z-13	Tumor	Stage_II	M0	N1	T2	Alive	female
TCGA-A8-A07J-01A-21R-A057-13	Tumor	Stage_II	M0	N1	T2	Alive	female
TCGA-BH-A18R-01A-11R-A12C-13	Tumor	Stage_II	M0	N1	T2	Dead	female
TCGA-AQ-A04L-01B-21R-A10I-13	Tumor	Stage_II	MX	N0	T2	Alive	female
TCGA-D8-A1XT-01A-11R-A14L-13	Tumor	Stage_II	M0	N1	T1	Alive	female
TCGA-GM-A3XL-01A-11R-A22V-13	Tumor	Stage_II	M0	N0	T2	Alive	female
TCGA-A2-A1FV-01A-11R-A13P-13	Tumor	Stage_II	M0	N0	T3	Alive	female
TCGA-AO-A0JF-01A-11R-A057-13	Tumor	Stage_II	M0	N1	T1	Alive	female
TCGA-AR-A0TS-01A-11R-A114-13	Tumor	Stage_II	M0	N1	T2	Alive	female
TCGA-D8-A1JS-01A-11R-A13P-13	Tumor	Stage_I	M0	N0	T1	Alive	female
TCGA-E9-A1N8-01A-11R-A143-13	Tumor	Stage_II	M0	N0	T2	Alive	female
TCGA-A2-A0CP-01A-11R-A035-13	Tumor	Stage_I	M0	N0	T1	Alive	female
TCGA-C8-A3M8-01A-11R-A214-13	Tumor	Stage_I	M0	N0	T1	Alive	female
TCGA-BH-A0BJ-01A-11R-A057-13	Tumor	Stage_II	M0	N1	T2	Alive	female
TCGA-B6-A0RT-01A-21R-A085-13	Tumor	Stage_III	M0	N1	T3	Alive	female
TCGA-A8-A08L-01A-11R-A010-13	Tumor	Stage_III	M0	N2	T3	Dead	female
TCGA-C8-A12M-01A-11R-A114-13	Tumor	Stage_II	M0	N0	T2	Alive	female
TCGA-EW-A1IY-01A-11R-A13P-13	Tumor	Stage_I	MX	N0	T1	Alive	female
TCGA-E2-A107-01A-11R-A10I-13	Tumor	Stage_III	M0	N2	T3	Alive	female
TCGA-EW-A1IX-01A-12R-A143-13	Tumor	Stage_II	MX	N1	T1	Alive	female
TCGA-AO-A0JI-01A-21R-A057-13	Tumor	Stage_II	M0	N1	T1	Alive	female
TCGA-A8-A08T-01A-21R-A010-13	Tumor	Stage_IV	M1	N1	T2	Dead	female
TCGA-A2-A0EX-01A-21R-A035-13	Tumor	Stage_II	M0	N0	T3	Alive	female
TCGA-E2-A1IN-01A-11R-A13P-13	Tumor	Stage_I	M0	N0	T1	Alive	female
TCGA-A8-A09T-01A-11R-A010-13	Tumor	Stage_I	MX	N0	T1	Alive	female
TCGA-A2-A0CM-01A-31R-A035-13	Tumor	Stage_II	M0	N0	T2	Dead	female
TCGA-OL-A5RU-01A-11R-A28I-13	Tumor	Stage_II	MX	N1	T1	Alive	female
TCGA-AC-A62V-01A-11R-A31S-13	Tumor	Stage_IV	M1	N1	T2	Dead	male
TCGA-AN-A0FS-01A-11R-A035-13	Tumor	Stage_I	M0	N0	T1	Alive	female
TCGA-BH-A18U-01A-21R-A12C-13	Tumor	Stage_III	M0	N2	T2	Dead	female
TCGA-A2-A0CQ-01A-21R-A035-13	Tumor	Stage_I	M0	N0	T1	Alive	female
TCGA-D8-A1XU-01A-11R-A14L-13	Tumor	Stage_I	M0	N0	T1	Alive	female
TCGA-D8-A27F-01A-11R-A16E-13	Tumor	Stage_II	M0	N0	T2	Alive	female
TCGA-BH-A0H5-01A-21R-A114-13	Tumor	Stage_I	M0	N0	T1	Alive	female
TCGA-AN-A04C-01A-21R-A035-13	Tumor	Stage_II	M0	N1	T2	Alive	female
TCGA-A2-A4S0-01A-21R-A25Z-13	Tumor	Stage_II	M0	N0	T2	Alive	female
TCGA-D8-A4Z1-01A-21R-A25Z-13	Tumor	Stage_I	M0	N0	T1	Alive	female
TCGA-E9-A1R3-01A-31R-A14L-13	Tumor	Stage_III	M0	N3	T2	Alive	female
TCGA-AR-A0U4-01A-11R-A108-13	Tumor	Stage_II	M0	N0	T2	Alive	female
TCGA-A7-A3RF-01A-11R-A22I-13	Tumor	Stage_II	M0	N0	T2	Alive	female
TCGA-AN-A03X-01A-21R-A010-13	Tumor	Stage_II	M0	N0	T2	Alive	female
TCGA-A2-A0D2-01A-21R-A035-13	Tumor	Stage_II	M0	N0	T2	Alive	female
TCGA-AC-A2FM-01A-11R-A19V-13	Tumor	Stage_II	M0	N1	T2	Dead	female
TCGA-BH-A0C0-01A-21R-A057-13	Tumor	Stage_II	M0	N1	T1	Alive	female
TCGA-BH-A18L-01A-32R-A12C-13	Tumor	Stage_III	M0	N1	T3	Dead	female
TCGA-BH-A0BD-01A-11R-A035-13	Tumor	Stage_II	M0	N1	T1	Alive	female
TCGA-BH-A0DD-01A-31R-A12O-13	Tumor	Stage_II	M0	N1	T2	Alive	male
TCGA-D8-A141-01A-11R-A114-13	Tumor	Stage_I	M0	N1	T1	Alive	female
TCGA-AN-A0XW-01A-11R-A108-13	Tumor	Stage_III	M0	N2	T2	Alive	female
TCGA-B6-A0I1-01A-11R-A21U-13	Tumor	Stage_II	M0	N0	T2	Dead	female
TCGA-EW-A1J1-01A-11R-A13P-13	Tumor	Stage_II	M0	N1	T2	Alive	female
TCGA-BH-A0BT-01A-11R-A12O-13	Tumor	Stage_II	M0	N1	T1	Alive	female
TCGA-D8-A1XO-01A-11R-A14L-13	Tumor	Stage_II	M0	N1	T2	Alive	female
TCGA-OK-A5Q2-01A-11R-A27U-13	Tumor	Stage_II	MX	N1	T2	Alive	female
TCGA-AN-A0FJ-01A-11R-A010-13	Tumor	Stage_IV	M1	N2	T2	Alive	female
TCGA-AR-A0TY-01A-12R-A114-13	Tumor	Stage_II	M0	N0	T2	Dead	female
TCGA-A8-A08R-01A-11R-A035-13	Tumor	Stage_II	M0	N1	T2	Alive	female
TCGA-B6-A0IA-01A-11R-A035-13	Tumor	Stage_II	M0	N0	T2	Alive	female
TCGA-A8-A08Z-01A-21R-A010-13	Tumor	Stage_IV	M0	N3	T4	Alive	female
TCGA-AR-A5QN-01A-12R-A28I-13	Tumor	Stage_III	M0	N3	T2	Alive	female
TCGA-BH-A0B9-01A-11R-A057-13	Tumor	Stage_I	M0	N0	T1	Alive	female
TCGA-AQ-A0Y5-01A-11R-A14L-13	Tumor	Stage_III	MX	N2	T2	Dead	female
TCGA-AO-A0J9-01A-11R-A035-13	Tumor	Stage_III	M0	N3	T2	Alive	female
TCGA-D8-A13Y-01A-11R-A114-13	Tumor	Stage_I	M0	N0	T1	Alive	female
TCGA-A8-A076-01A-21R-A010-13	Tumor	Stage_II	M0	N0	T2	Alive	female
TCGA-AN-A0AM-01A-11R-A035-13	Tumor	Stage_II	M0	N0	T2	Alive	female
TCGA-BH-A0BG-01A-11R-A114-13	Tumor	Stage_I	M0	N0	T1	Alive	female
TCGA-AN-A0AS-01A-11R-A010-13	Tumor	Stage_III	M0	N2	T2	Alive	female
TCGA-AR-A5QM-01A-11R-A27U-13	Tumor	Stage_II	M0	N0	T2	Alive	female
TCGA-C8-A12P-01A-11R-A114-13	Tumor	Stage_II	M0	N1	T2	Alive	female
TCGA-BH-A42U-01A-12R-A24J-13	Tumor	Stage_II	M0	N0	T2	Alive	female
TCGA-A2-A0EQ-01A-11R-A035-13	Tumor	Stage_II	M0	N0	T2	Alive	female
TCGA-A8-A06Z-01A-11R-A010-13	Tumor	Stage_II	M0	N0	T3	Alive	female
TCGA-BH-A0AZ-01A-21R-A12O-13	Tumor	Stage_III	cM0 (i+)	N1	T3	Alive	female
TCGA-AQ-A04H-01B-11R-A10I-13	Tumor	Stage_III	MX	N2	T2	Alive	female
TCGA-AR-A24H-01A-11R-A168-13	Tumor	Stage_II	M0	N0	T2	Alive	female
TCGA-AO-A1KR-01A-12R-A143-13	Tumor	Stage_II	M0	N0	T2	Alive	female
TCGA-BH-A0DS-01A-11R-A057-13	Tumor	Stage_III	M0	N2	T2	Alive	female
TCGA-AC-A23H-01A-11R-A156-13	Tumor	Stage_II	M0	NX	T2	Dead	female
TCGA-E2-A1IH-01A-11R-A13P-13	Tumor	Stage_I	M0	N0	T1	Alive	female
TCGA-A2-A4S2-01A-12R-A25Z-13	Tumor	Stage_III	M0	N2	T3	Alive	female
TCGA-AN-A0FL-01A-11R-A035-13	Tumor	Stage_II	M0	N0	T2	Alive	female
TCGA-AR-A24Z-01A-11R-A168-13	Tumor	Stage_II	M0	N0	T2	Alive	female
TCGA-A8-A0AD-01A-11R-A057-13	Tumor	Stage_I	M0	N0	T1	Alive	female
TCGA-E2-A15F-01A-11R-A114-13	Tumor	Stage_I	M0	N0	T1	Alive	female
TCGA-D8-A1XZ-01A-11R-A14L-13	Tumor	Stage_III	MX	N2	T1	Alive	female
TCGA-AR-A252-01A-11R-A168-13	Tumor	Stage_I	M0	N0	T1	Alive	female
TCGA-A7-A4SC-01A-12R-A25Z-13	Tumor	Stage_II	MX	N0	T3	Alive	female
TCGA-Z7-A8R6-01A-11R-A41G-13	Tumor	Stage_I	M0	N0	T1	Alive	female
TCGA-OL-A5D6-01A-21R-A27U-13	Tumor	Stage_II	MX	N0	T2	Dead	female
TCGA-BH-A8G0-01A-11R-A358-13	Tumor	Stage_II	M0	N1	T2	Alive	female
TCGA-AR-A24O-01A-11R-A168-13	Tumor	Stage_III	M0	N2	T3	Alive	female
TCGA-D8-A1Y2-01A-11R-A156-13	Tumor	Stage_II	MX	N0	T2	Alive	female
TCGA-A8-A07L-01A-11R-A010-13	Tumor	Stage_III	M0	N1	T3	Alive	female
TCGA-C8-A12X-01A-11R-A114-13	Tumor	Stage_II	M0	N1	T2	Alive	female
TCGA-AN-A0FW-01A-11R-A035-13	Tumor	Stage_III	M0	N2	T2	Alive	female
TCGA-A8-A07P-01A-11R-A010-13	Tumor	Stage_II	M0	N1	T2	Alive	female
TCGA-E9-A229-01A-31R-A156-13	Tumor	Stage_I	M0	N0	T1	Alive	female
TCGA-BH-A0AW-01A-11R-A057-13	Tumor	Stage_II	M0	N1	T1	Alive	female
TCGA-E9-A249-01A-11R-A168-13	Tumor	Stage_II	M0	N0	T2	Alive	female
TCGA-EW-A2FV-01A-11R-A17A-13	Tumor	Stage_III	MX	N3	T3	Alive	female
TCGA-AN-A0AK-01A-21R-A010-13	Tumor	Stage_II	M0	N0	T2	Alive	female
TCGA-D8-A1XV-01A-11R-A14L-13	Tumor	Stage_II	M0	N0	T2	Alive	female
TCGA-A7-A6VX-01A-12R-A33A-13	Tumor	Stage_II	M0	N0	T2	Alive	female
TCGA-AO-A1KT-01A-11R-A13P-13	Tumor	Stage_II	M0	N1	T1	Alive	female
TCGA-BH-A0B8-01A-21R-A057-13	Tumor	Stage_I	M0	N0	T1	Alive	female
TCGA-AR-A1AV-01A-21R-A12O-13	Tumor	Stage_II	M0	N1	T2	Alive	male
TCGA-B6-A2IU-01A-32R-A18L-13	Tumor	Stage_II	M0	N0	T2	Alive	female
TCGA-D8-A1JT-01A-31R-A13P-13	Tumor	Stage_II	M0	N0	T2	Alive	female
TCGA-B6-A0RO-01A-22R-A085-13	Tumor	Stage_III	M0	N1	T4	Alive	female
TCGA-BH-A0WA-01A-11R-A108-13	Tumor	Stage_I	M0	N0	T1	Alive	female
TCGA-E2-A1LA-01A-11R-A143-13	Tumor	Stage_II	M0	N1	T1	Alive	female
TCGA-A2-A0CO-01A-13R-A22I-13	Tumor	Stage_II	M0	N0	T3	Dead	female
TCGA-LL-A73Z-01A-11R-A32K-13	Tumor	Stage_IV	M1	NX	T1	Dead	female
TCGA-AR-A0TT-01A-31R-A085-13	Tumor	Stage_III	M0	N2	T2	Alive	female
TCGA-A7-A13H-01A-11R-A22I-13	Tumor	Stage_II	MX	N1	T2	Alive	female
TCGA-A8-A099-01A-11R-A010-13	Tumor	Stage_X	MX	N3	T4	Alive	female
TCGA-A2-A0ET-01A-31R-A035-13	Tumor	Stage_III	M0	N2	T2	Alive	female
TCGA-A2-A4RX-01A-11R-A25Z-13	Tumor	Stage_II	M0	N0	T2	Alive	female
TCGA-B6-A408-01A-12R-A24J-13	Tumor	Stage_III	M0	N3	T2	Alive	female
TCGA-WT-AB41-01A-11R-A41G-13	Tumor	Stage_II	MX	N1	T2	Alive	female
TCGA-AC-A3W5-01A-11R-A22I-13	Tumor	Stage_II	MX	N0	T2	Alive	female
TCGA-JL-A3YW-01A-12R-A23A-13	Tumor	Stage_II	M0	N1	T2	Alive	female
TCGA-AR-A1AN-01A-11R-A12O-13	Tumor	Stage_II	M0	N0	T2	Alive	female
TCGA-E9-A1R6-01A-11R-A14C-13	Tumor	Stage_II	M0	N0	T2	Alive	female
TCGA-A8-A09D-01A-11R-A010-13	Tumor	Stage_II	M0	N1	T2	Alive	female
TCGA-A2-A0SW-01A-11R-A085-13	Tumor	Stage_IV	M1	N2	T2	Dead	female
TCGA-A7-A0CG-01A-11R-A038-13	Tumor	Stage_II	M0	N0	T2	Alive	female
TCGA-BH-A18T-01A-11R-A12C-13	Tumor	Stage_II	M0	N0	T2	Dead	female
TCGA-A1-A0SB-01A-11R-A143-13	Tumor	Stage_I	M0	N0	T1	Alive	female
TCGA-BH-A0W3-01A-11R-A108-13	Tumor	Stage_II	M0	N1	T1	Alive	female
TCGA-B6-A0RP-01A-21R-A085-13	Tumor	Stage_II	M0	N1	T2	Dead	female
TCGA-LL-A7T0-01A-31R-A358-13	Tumor	Stage_II	M0	N1	T2	Alive	female
TCGA-E9-A1RA-01A-11R-A14C-13	Tumor	Stage_I	M0	N0	T1	Alive	female
TCGA-A2-A25E-01A-11R-A168-13	Tumor	Stage_III	M0	N2	T2	Alive	female
TCGA-E9-A2JS-01A-11R-A17X-13	Tumor	Stage_II	M0	N1	T2	Dead	female
TCGA-AR-A1AJ-01A-21R-A12O-13	Tumor	Stage_I	M0	N0	T1	Alive	female
TCGA-E2-A574-01A-11R-A29V-13	Tumor	Stage_II	M0	N0	T2	Alive	female
TCGA-BH-A0H6-01A-21R-A057-13	Tumor	Stage_I	M0	NX	T1	Alive	female
TCGA-A2-A0ST-01A-12R-A085-13	Tumor	Stage_II	M0	N1	T1	Alive	female
TCGA-C8-A1HN-01A-11R-A136-13	Tumor	Stage_II	M0	N0	T2	Alive	female
TCGA-A8-A06Q-01A-11R-A035-13	Tumor	Stage_III	M0	N2	T3	Alive	female
TCGA-BH-A0B1-01A-12R-A057-13	Tumor	Stage_II	M0	N1	T2	Alive	female
TCGA-AN-A0XV-01A-11R-A108-13	Tumor	Stage_III	M0	N2	T2	Alive	female
TCGA-A1-A0SK-01A-12R-A085-13	Tumor	Stage_II	M0	N0	T2	Dead	female
TCGA-B6-A0RI-01A-11R-A057-13	Tumor	Stage_III	M0	N1	T4	Alive	female
TCGA-AO-A0JA-01A-11R-A057-13	Tumor	Stage_III	M0	N3	T2	Alive	female
TCGA-A7-A6VW-01A-21R-A33A-13	Tumor	Stage_II	M0	N0	T2	Alive	female
TCGA-BH-A0H3-01A-11R-A12O-13	Tumor	Stage_I	M0	N0	T1	Alive	female
TCGA-BH-A1FU-01A-11R-A14C-13	Tumor	Stage_I	M0	N0	T1	Dead	female
TCGA-B6-A0IB-01A-11R-A035-13	Tumor	Stage_IV	M1	N3	T3	Dead	female
TCGA-A2-A0T5-01A-21R-A085-13	Tumor	Stage_II	M0	N0	T2	Alive	female
TCGA-E9-A22A-01A-11R-A156-13	Tumor	Stage_II	M0	N0	T2	Alive	female
TCGA-A8-A0A9-01A-11R-A010-13	Tumor	Stage_II	M0	N0	T2	Alive	female
TCGA-AN-A0XN-01A-21R-A108-13	Tumor	Stage_III	M0	N2	T2	Alive	female
TCGA-EW-A1J6-01A-11R-A13P-13	Tumor	Stage_I	M0	N0	T1	Alive	female
TCGA-BH-A201-01A-11R-A14L-13	Tumor	Stage_I	M0	N0	T1	Alive	female
TCGA-BH-A202-01A-11R-A14L-13	Tumor	Stage_II	M0	N0	T2	Alive	female
TCGA-E9-A22H-01A-11R-A156-13	Tumor	Stage_II	M0	N1	T2	Alive	female
TCGA-GM-A2DC-01A-11R-A18L-13	Tumor	Stage_II	M0	N1	T1	Alive	female
TCGA-OL-A5RW-01A-11R-A28I-13	Tumor	Stage_II	MX	N1	T1	Alive	female
TCGA-E9-A1N3-01A-12R-A156-13	Tumor	Stage_III	M0	N2	T1	Alive	female
TCGA-BH-A0C7-01B-11R-A114-13	Tumor	Stage_II	M0	N1	T2	Alive	female
TCGA-A2-A25B-01A-11R-A168-13	Tumor	Stage_II	M0	N1	T2	Alive	female
TCGA-A8-A07R-01A-21R-A035-13	Tumor	Stage_III	M0	N3	T2	Alive	female
TCGA-LL-A5YN-01A-11R-A28I-13	Tumor	Stage_II	M0	N0	T2	Alive	female
TCGA-A2-A0CW-01A-21R-A114-13	Tumor	Stage_II	M0	N1	T2	Alive	female
TCGA-BH-A1FL-01A-11R-A13P-13	Tumor	Stage_II	M0	N1	T2	Dead	female
TCGA-A7-A4SF-01A-11R-A25Z-13	Tumor	Stage_II	M0	N0	T2	Alive	female
TCGA-E2-A15E-01A-11R-A12C-13	Tumor	Stage_II	M0	N1	T1	Alive	female
TCGA-E2-A14X-01A-11R-A114-13	Tumor	Stage_III	M0	N2	T2	Alive	female
TCGA-AQ-A54N-01A-11R-A25Z-13	Tumor	Stage_II	M0	N0	T2	Alive	female
TCGA-BH-A1FB-01A-11R-A13P-13	Tumor	Stage_II	M0	N1	T2	Dead	female
TCGA-OL-A66J-01A-11R-A29V-13	Tumor	Stage_I	MX	N0	T1	Alive	female
TCGA-B6-A401-01A-11R-A23A-13	Tumor	Stage_II	M0	N1	T1	Alive	female
TCGA-B6-A0IK-01A-12R-A057-13	Tumor	Stage_III	M0	N1	T4	Dead	female
TCGA-BH-A0BC-01A-22R-A085-13	Tumor	Stage_III	M0	N3	T2	Alive	female
TCGA-BH-A0EE-01A-11R-A035-13	Tumor	Stage_II	M0	N0	T3	Alive	female
TCGA-AO-A0J5-01A-11R-A035-13	Tumor	Stage_IV	M1	N1	T4	Dead	female
TCGA-Z7-A8R5-01A-42R-A41G-13	Tumor	Stage_III	MX	N1	T3	Alive	female
TCGA-E2-A150-01A-11R-A12C-13	Tumor	Stage_II	M0	N0	T2	Alive	female
TCGA-EW-A1OZ-01A-11R-A143-13	Tumor	Stage_II	M0	N0	T2	Alive	female
TCGA-E2-A1BC-01A-11R-A12O-13	Tumor	Stage_I	M0	N0	T1	Alive	female
TCGA-A7-A425-01A-11R-A24J-13	Tumor	Stage_III	MX	N3	T3	Alive	female
TCGA-A8-A07Z-01A-11R-A010-13	Tumor	Stage_II	M0	N0	T2	Alive	female
TCGA-E2-A1IO-01A-11R-A143-13	Tumor	Stage_I	M0	N0	T1	Alive	female
TCGA-B6-A0RG-01A-11R-A057-13	Tumor	Stage_II	M0	N0	T3	Alive	female
TCGA-A8-A06O-01A-11R-A010-13	Tumor	Stage_I	M0	N0	T1	Alive	female
TCGA-GM-A3NY-01A-11R-A21U-13	Tumor	Stage_II	M0	N1	T2	Alive	female
TCGA-AC-A3BB-01A-21R-A19V-13	Tumor	Stage_III	MX	N2	T3	Alive	female
TCGA-A8-A097-01A-11R-A035-13	Tumor	Stage_II	M0	N1	T2	Alive	female
TCGA-AR-A1AM-01A-41R-A22I-13	Tumor	Stage_III	M0	N1	T3	Alive	female
TCGA-A7-A6VV-01A-22R-A33A-13	Tumor	Stage_II	M0	N0	T2	Alive	female
TCGA-E2-A1IL-01A-11R-A14C-13	Tumor	Stage_II	M0	N1	T1	Alive	female
TCGA-D8-A1XQ-01A-11R-A14L-13	Tumor	Stage_II	M0	N0	T2	Alive	female
TCGA-EW-A1OX-01A-11R-A143-13	Tumor	Stage_II	MX	N0	T2	Alive	female
TCGA-D8-A1J9-01A-11R-A13P-13	Tumor	Stage_I	M0	N0	T1	Alive	female
TCGA-GM-A2DD-01A-11R-A17X-13	Tumor	Stage_I	M0	N0	T1	Alive	female
TCGA-A7-A13D-01A-13R-A12O-13	Tumor	Stage_II	M0	N0	T2	Alive	female
TCGA-E9-A1R4-01A-21R-A14C-13	Tumor	Stage_I	M0	N0	T1	Alive	female
TCGA-A1-A0SO-01A-22R-A085-13	Tumor	Stage_II	M0	N1	T2	Alive	female
TCGA-AQ-A1H2-01A-11R-A13P-13	Tumor	Stage_III	MX	N2	T2	Alive	female
TCGA-S3-AA14-01A-11R-A41G-13	Tumor	Stage_I	cM0 (i+)	N0	T1	Alive	female
TCGA-A7-A3IZ-01A-11R-A214-13	Tumor	Stage_II	M0	N0	T2	Alive	female
TCGA-E9-A1QZ-01A-21R-A168-13	Tumor	Stage_II	M0	N0	T2	Alive	female
TCGA-E9-A1NG-01A-21R-A14L-13	Tumor	Stage_II	M0	N0	T2	Dead	female
TCGA-BH-A6R9-01A-21R-A32K-13	Tumor	Stage_II	M0	N0	T2	Alive	female
TCGA-BH-A0DE-01A-11R-A114-13	Tumor	Stage_II	M0	N0	T2	Alive	female
TCGA-AO-A128-01A-11R-A10I-13	Tumor	Stage_II	M0	N0	T2	Alive	female
TCGA-4H-AAAK-01A-12R-A41G-13	Tumor	Stage_III	M0	N2	T2	Alive	female
TCGA-A8-A082-01A-11R-A010-13	Tumor	Stage_II	M0	N1	T2	Alive	female
TCGA-AC-A3QQ-01A-11R-A22I-13	Tumor	Stage_I	MX	N0	T1	Alive	female
TCGA-AO-A129-01A-21R-A10I-13	Tumor	Stage_II	M0	N1	T2	Alive	female
TCGA-E2-A14T-01A-11R-A114-13	Tumor	Stage_II	M0	N0	T2	Alive	female
TCGA-E2-A10C-01A-21R-A10I-13	Tumor	Stage_II	M0	N1	T2	Alive	female
TCGA-BH-A5IZ-01A-11R-A27U-13	Tumor	Stage_II	cM0 (i+)	N1	T2	Alive	female
TCGA-AO-A03T-01A-21R-A035-13	Tumor	Stage_II	M0	N1	T2	Alive	female
TCGA-BH-A0BP-01A-11R-A114-13	Tumor	Stage_I	M0	N0	T1	Dead	female
TCGA-AR-A0U3-01A-11R-A108-13	Tumor	Stage_II	M0	N1	T2	Alive	female
TCGA-AO-A03M-01B-11R-A10I-13	Tumor	Stage_I	M0	N0	T1	Alive	female
TCGA-5T-A9QA-01A-11R-A41G-13	Tumor	Stage_II	MX	NX	T2	Alive	female
TCGA-PE-A5DD-01A-12R-A27U-13	Tumor	Stage_II	M0	N0	T2	Alive	female
TCGA-A2-A0YC-01A-11R-A108-13	Tumor	Stage_II	M0	N1	T2	Alive	female
TCGA-BH-A1FR-01A-11R-A13P-13	Tumor	Stage_III	M0	N1	T4	Dead	female
TCGA-D8-A27N-01A-11R-A16E-13	Tumor	Stage_III	M0	N2	T2	Alive	female
TCGA-B6-A0RL-01A-11R-A085-13	Tumor	Stage_II	M0	N0	T2	Dead	female
TCGA-C8-A26Y-01A-11R-A16E-13	Tumor	Stage_II	M0	N0	T2	Alive	female
TCGA-LD-A7W5-01A-22R-A358-13	Tumor	Stage_III	M0	N3	T2	Alive	female
TCGA-LQ-A4E4-01A-11R-A25Z-13	Tumor	Stage_III	MX	N1	T3	Alive	female
TCGA-AC-A7VB-01A-11R-A358-13	Tumor	Stage_II	MX	N1	T1	Alive	female
TCGA-D8-A147-01A-11R-A114-13	Tumor	Stage_II	M0	N0	T2	Alive	female
TCGA-EW-A1P6-01A-11R-A143-13	Tumor	Stage_II	M0	N1	T2	Alive	female
TCGA-A7-A0DB-01A-11R-A010-13	Tumor	Stage_II	M0	N0	T2	Alive	female
TCGA-OL-A66L-01A-12R-A31S-13	Tumor	Stage_I	MX	N0	T1	Alive	female
TCGA-E2-A1IE-01A-11R-A13P-13	Tumor	Stage_II	M0	N1	T2	Alive	female
TCGA-EW-A1OV-01A-11R-A143-13	Tumor	Stage_II	MX	N1	T2	Alive	female
TCGA-AO-A1KQ-01A-11R-A13P-13	Tumor	Stage_III	M0	N1	T4	Alive	male
TCGA-BH-A42T-01A-11R-A24J-13	Tumor	Stage_II	M0	N0	T2	Dead	female
TCGA-BH-A18M-01A-11R-A12C-13	Tumor	Stage_III	M0	N1	T3	Dead	female
TCGA-D8-A1JI-01A-11R-A13P-13	Tumor	Stage_II	MX	N1	T1	Alive	female
TCGA-D8-A1XW-01A-11R-A14L-13	Tumor	Stage_II	M0	N0	T2	Alive	female
TCGA-GI-A2C9-01A-11R-A21U-13	Tumor	Stage_II	MX	N0	T3	Alive	female
TCGA-BH-A1F2-01A-31R-A13P-13	Tumor	Stage_III	M0	N1	T4	Dead	female
TCGA-A7-A0DA-01A-31R-A114-13	Tumor	Stage_II	M0	N0	T2	Alive	female
TCGA-BH-A0E9-01B-11R-A114-13	Tumor	Stage_II	M0	N1	T2	Alive	female
TCGA-AO-A0JD-01A-11R-A057-13	Tumor	Stage_III	M0	N1	T3	Alive	female
TCGA-A8-A07W-01A-11R-A010-13	Tumor	Stage_IV	M1	NX	T2	Alive	female
TCGA-C8-A26X-01A-31R-A16E-13	Tumor	Stage_II	M0	N1	T1	Alive	female
TCGA-AN-A0AT-01A-11R-A035-13	Tumor	Stage_II	M0	N0	T2	Alive	female
TCGA-AR-A1AU-01A-11R-A12O-13	Tumor	Stage_III	M0	N2	T2	Alive	female
TCGA-BH-A18S-01A-11R-A12C-13	Tumor	Stage_I	M0	N0	T1	Dead	female
TCGA-AN-A0XT-01A-11R-A108-13	Tumor	Stage_III	M0	N2	T2	Alive	female
TCGA-BH-A1FN-01A-11R-A13P-13	Tumor	Stage_II	M0	N0	T2	Dead	female
TCGA-B6-A0WX-01A-11R-A108-13	Tumor	Stage_III	M0	N1	T3	Dead	female
TCGA-A2-A0T3-01A-21R-A114-13	Tumor	Stage_I	M0	N1	T1	Alive	female
TCGA-3C-AAAU-01A-11R-A41G-13	Tumor	Stage_X	MX	NX	TX	Alive	female
TCGA-E2-A14Q-01A-11R-A12C-13	Tumor	Stage_II	M0	N1	T2	Alive	female
TCGA-E2-A56Z-01A-12R-A29V-13	Tumor	Stage_II	M0	N1	T2	Alive	female
TCGA-A8-A06U-01A-11R-A010-13	Tumor	Stage_II	M0	N1	T2	Dead	female
TCGA-BH-A18V-01A-11R-A12C-13	Tumor	Stage_II	M0	N1	T2	Dead	female
TCGA-BH-A0AY-01A-21R-A010-13	Tumor	Stage_II	M0	N0	T2	Alive	female
TCGA-A8-A091-01A-11R-A010-13	Tumor	Stage_II	M0	N0	T2	Alive	female
TCGA-E9-A227-01A-11R-A156-13	Tumor	Stage_II	M0	N1	T2	Alive	female
TCGA-E2-A106-01A-11R-A10I-13	Tumor	Stage_I	M0	N1	T1	Alive	female
TCGA-E9-A5UP-01A-11R-A28I-13	Tumor	Stage_II	M0	N0	T2	Alive	female
TCGA-A7-A56D-01A-11R-A27U-13	Tumor	Stage_II	M0	N0	T2	Alive	female
TCGA-D8-A27E-01A-11R-A16E-13	Tumor	Stage_I	M0	N0	T1	Alive	female
TCGA-A2-A0YH-01A-11R-A108-13	Tumor	Stage_III	M0	N2	T2	Alive	female
TCGA-AC-A8OS-01A-12R-A41G-13	Tumor	Stage_II	MX	N0	T2	Alive	female
TCGA-LL-A5YP-01A-21R-A28I-13	Tumor	Stage_II	M0	N1	T2	Alive	female
TCGA-E2-A1IJ-01A-11R-A143-13	Tumor	Stage_I	M0	N0	T1	Alive	female
TCGA-D8-A27I-01A-11R-A16E-13	Tumor	Stage_III	M0	N2	T1	Alive	female
TCGA-EW-A2FR-01A-11R-A21U-13	Tumor	Stage_III	MX	N3	T1	Alive	female
TCGA-B6-A40B-01A-11R-A23A-13	Tumor	Stage_I	M0	N0	T1	Alive	female
TCGA-C8-A132-01A-31R-A114-13	Tumor	Stage_II	M0	N1	T2	Alive	female
TCGA-S3-AA0Z-01A-11R-A41G-13	Tumor	Stage_II	M0	N1	T2	Alive	female
TCGA-D8-A27G-01A-11R-A16E-13	Tumor	Stage_II	M0	N0	T2	Alive	female
TCGA-C8-A12K-01A-21R-A114-13	Tumor	Stage_II	M0	N1	T2	Alive	female
TCGA-AN-A0FK-01A-11R-A035-13	Tumor	Stage_III	M0	N0	T4	Alive	female
TCGA-A8-A08A-01A-11R-A010-13	Tumor	Stage_I	M0	N0	T1	Alive	female
TCGA-B6-A402-01A-11R-A23A-13	Tumor	Stage_I	M0	N0	T1	Alive	female
TCGA-BH-A1F8-01A-11R-A13P-13	Tumor	Stage_III	M0	N2	T4	Dead	female
TCGA-EW-A1P4-01A-21R-A143-13	Tumor	Stage_II	M0	N0	T2	Alive	female
TCGA-A1-A0SN-01A-11R-A143-13	Tumor	Stage_II	MX	N1	T1	Alive	female
TCGA-D8-A27V-01A-12R-A17A-13	Tumor	Stage_II	M0	N0	T2	Alive	female
TCGA-A8-A07B-01A-11R-A010-13	Tumor	Stage_II	M0	N0	T2	Alive	female
TCGA-C8-A131-01A-11R-A114-13	Tumor	Stage_III	M0	N2	T2	Alive	female
TCGA-EW-A1J5-01A-11R-A13P-13	Tumor	Stage_II	M0	N0	T3	Alive	female
TCGA-E2-A15C-01A-31R-A12C-13	Tumor	Stage_I	M0	N0	T1	Alive	female
TCGA-A2-A04V-01A-21R-A035-13	Tumor	Stage_II	M0	N0	T2	Dead	female
TCGA-D8-A27K-01A-11R-A16E-13	Tumor	Stage_II	M0	N1	T2	Alive	female
TCGA-BH-A0B7-01A-12R-A114-13	Tumor	Stage_II	M0	N1	T2	Alive	female
TCGA-C8-A138-01A-11R-A114-13	Tumor	Stage_III	M0	N2	T2	Alive	female
TCGA-E2-A1LG-01A-21R-A14L-13	Tumor	Stage_II	M0	N0	T2	Alive	female
TCGA-AR-A251-01A-12R-A168-13	Tumor	Stage_III	M0	N2	T2	Alive	female
TCGA-E2-A14N-01A-31R-A136-13	Tumor	Stage_II	M0	N1	T2	Alive	female
TCGA-S3-A6ZG-01A-22R-A32K-13	Tumor	Stage_II	M0	N1	T2	Alive	female
TCGA-AC-A2FG-01A-11R-A17A-13	Tumor	Stage_II	MX	N1	T2	Alive	female
TCGA-AR-A24K-01A-11R-A168-13	Tumor	Stage_II	M0	N0	T2	Alive	female
TCGA-OL-A5RX-01A-11R-A28I-13	Tumor	Stage_I	MX	N0	T1	Alive	female
TCGA-AR-A255-01A-11R-A168-13	Tumor	Stage_I	M0	N0	T1	Alive	female
TCGA-3C-AALI-01A-11R-A41G-13	Tumor	Stage_II	M0	N1	T2	Alive	female
TCGA-AR-A2LH-01A-31R-A18L-13	Tumor	Stage_III	M0	N3	T3	Dead	female
TCGA-BH-A0BO-01A-23R-A12C-13	Tumor	Stage_I	M0	N0	T1	Alive	female
TCGA-E9-A22B-01A-11R-A156-13	Tumor	Stage_I	M0	N0	T1	Alive	female
TCGA-B6-A0RS-01A-11R-A085-13	Tumor	Stage_II	M0	N0	T2	Dead	female
TCGA-A1-A0SQ-01A-21R-A143-13	Tumor	Stage_II	MX	N1	T2	Alive	female
TCGA-E2-A1LB-01A-11R-A143-13	Tumor	Stage_II	M0	N1	T2	Alive	female
TCGA-BH-A1ET-01A-11R-A136-13	Tumor	Stage_I	M0	N0	T1	Dead	female
TCGA-E9-A6HE-01A-11R-A31S-13	Tumor	Stage_III	MX	N3	T3	Alive	female
TCGA-E2-A572-01A-13R-A31S-13	Tumor	Stage_III	M0	N2	T2	Alive	female
TCGA-A7-A0CD-01A-11R-A010-13	Tumor	Stage_I	M0	N0	T1	Alive	female
TCGA-C8-A137-01A-11R-A114-13	Tumor	Stage_II	M0	N1	T2	Alive	female
TCGA-LL-A740-01A-21R-A32K-13	Tumor	Stage_I	MX	N0	T1	Alive	female
TCGA-D8-A1JF-01A-11R-A13P-13	Tumor	Stage_III	M0	N2	T1	Alive	female
TCGA-B6-A0RQ-01A-11R-A114-13	Tumor	Stage_II	M0	N0	T3	Dead	female
TCGA-A7-A26I-01A-11R-A168-13	Tumor	Stage_II	M0	N0	T2	Alive	female
TCGA-D8-A27W-01A-11R-A16E-13	Tumor	Stage_III	M0	N0	T4	Alive	female
TCGA-OL-A5RZ-01A-11R-A28I-13	Tumor	Stage_I	MX	N0	T1	Alive	female
TCGA-E9-A1NF-01A-11R-A14C-13	Tumor	Stage_II	M0	N0	T2	Dead	female
TCGA-BH-A0BL-01A-11R-A114-13	Tumor	Stage_I	M0	N0	T1	Alive	female
TCGA-BH-A0EI-01A-11R-A114-13	Tumor	Stage_II	M0	N1	T1	Alive	female
TCGA-A1-A0SH-01A-11R-A085-13	Tumor	Stage_II	M0	N0	T2	Alive	female
TCGA-E9-A1NE-01A-21R-A14L-13	Tumor	Stage_II	M0	N1	T2	Alive	female
TCGA-LL-A6FQ-01A-11R-A31S-13	Tumor	Stage_III	MX	N2	T2	Alive	female
TCGA-EW-A424-01A-11R-A24J-13	Tumor	Stage_III	MX	N1	T3	Alive	female
TCGA-AO-A12A-01A-21R-A114-13	Tumor	Stage_II	M0	N0	T2	Alive	female
TCGA-AR-A2LM-01A-11R-A17X-13	Tumor	Stage_II	M0	N1	T1	Alive	female
TCGA-A2-A1G4-01A-11R-A13P-13	Tumor	Stage_III	M0	N1	T3	Alive	female
TCGA-A8-A07G-01A-11R-A035-13	Tumor	Stage_II	M0	N1	T1	Alive	female
TCGA-AC-A6IW-01A-12R-A33A-13	Tumor	Stage_II	MX	N0	T2	Alive	female
TCGA-D8-A1X6-01A-11R-A14L-13	Tumor	Stage_III	MX	N2	T3	Alive	female
TCGA-E9-A1N5-01A-11R-A14C-13	Tumor	Stage_II	M0	N1	T2	Alive	female
TCGA-XX-A899-01A-11R-A36A-13	Tumor	Stage_III	MX	N2	T1	Alive	female
TCGA-A2-A0EO-01A-11R-A035-13	Tumor	Stage_I	M0	N0	T1	Alive	female
TCGA-AC-A2FB-01A-11R-A17A-13	Tumor	Stage_II	MX	N0	T2	Alive	female
TCGA-B6-A3ZX-01A-11R-A23A-13	Tumor	Stage_IV	M1	N1	T3	Dead	female
TCGA-AC-A3QP-01A-11R-A22V-13	Tumor	Stage_II	MX	N1	T2	Alive	female
TCGA-EW-A1J3-01A-11R-A13P-13	Tumor	Stage_I	M0	N0	T1	Alive	female
TCGA-BH-A0DO-01B-11R-A12C-13	Tumor	Stage_I	M0	N0	T1	Alive	female
TCGA-AR-A24L-01A-11R-A168-13	Tumor	Stage_II	M0	N1	T2	Dead	female
TCGA-A2-A0SX-01A-12R-A085-13	Tumor	Stage_I	M0	N0	T1	Alive	female
TCGA-E2-A15I-01A-21R-A136-13	Tumor	Stage_II	M0	N0	T2	Alive	female
TCGA-E9-A1N6-01A-11R-A143-13	Tumor	Stage_II	M0	N1	T2	Dead	female
TCGA-A7-A0D9-01A-31R-A057-13	Tumor	Stage_II	M0	N0	T2	Alive	female
TCGA-C8-A278-01A-11R-A168-13	Tumor	Stage_III	M0	N2	T2	Alive	female
TCGA-B6-A0IQ-01A-11R-A035-13	Tumor	Stage_III	M0	N1	T3	Alive	female
TCGA-E2-A2P5-01A-11R-A19V-13	Tumor	Stage_III	M0	N3	T2	Dead	female
TCGA-B6-A0RE-01A-11R-A057-13	Tumor	Stage_X	M0	N0	TX	Alive	female
TCGA-BH-A0E1-01A-11R-A057-13	Tumor	Stage_II	M0	N1	T2	Alive	female
TCGA-AR-A24X-01A-11R-A168-13	Tumor	Stage_II	M0	N0	T2	Alive	female
TCGA-OL-A6VQ-01A-12R-A41G-13	Tumor	Stage_II	MX	N0	T2	Alive	female
TCGA-AO-A0J2-01A-11R-A035-13	Tumor	Stage_I	M0	N0	T1	Alive	female
TCGA-C8-A27B-01A-11R-A168-13	Tumor	Stage_II	M0	N0	T3	Alive	female
TCGA-D8-A27T-01A-11R-A16E-13	Tumor	Stage_III	M0	N3	T2	Alive	female
TCGA-E9-A3QA-01A-61R-A22I-13	Tumor	Stage_II	M0	N0	T2	Alive	female
TCGA-E9-A3Q9-01A-11R-A21U-13	Tumor	Stage_III	M0	N3	T3	Alive	female
TCGA-AR-A24W-01A-11R-A168-13	Tumor	Stage_II	M0	N1	T2	Alive	female
TCGA-A2-A0CZ-01A-11R-A035-13	Tumor	Stage_II	M0	N0	T2	Alive	female
TCGA-A2-A0T1-01A-21R-A085-13	Tumor	Stage_III	M0	N3	T3	Alive	female
TCGA-BH-A8FZ-01A-11R-A358-13	Tumor	Stage_I	M0	N0	T1	Alive	female
TCGA-E2-A10B-01A-11R-A10I-13	Tumor	Stage_II	M0	N1	T2	Alive	female
TCGA-LL-A9Q3-01A-11R-A41G-13	Tumor	Stage_III	MX	N3	T3	Alive	female
TCGA-D8-A1XK-01A-21R-A14L-13	Tumor	Stage_II	MX	N1	T2	Alive	female
TCGA-A7-A13G-01A-11R-A13P-13	Tumor	Stage_II	MX	N0	T2	Alive	female
TCGA-GM-A2DN-01A-11R-A17X-13	Tumor	Stage_II	M0	N0	T2	Alive	female
TCGA-E2-A1IK-01A-11R-A143-13	Tumor	Stage_II	M0	N1	T1	Alive	female
TCGA-OL-A66O-01A-11R-A31S-13	Tumor	Stage_II	MX	N1	T2	Alive	female
TCGA-A8-A09Q-01A-11R-A010-13	Tumor	Stage_III	M0	N2	T4	Alive	female
TCGA-AO-A12C-01A-11R-A10I-13	Tumor	Stage_II	M0	N1	T2	Alive	female
TCGA-B6-A1KC-01B-11R-A156-13	Tumor	Stage_II	M0	N1	T2	Alive	female
TCGA-AR-A2LO-01A-31R-A18L-13	Tumor	Stage_II	M0	N1	T2	Alive	female
TCGA-A2-A25D-01A-12R-A16E-13	Tumor	Stage_III	M0	N3	T2	Alive	female
TCGA-AC-A6IV-01A-12R-A33A-13	Tumor	Stage_II	MX	N1	T2	Alive	female
TCGA-BH-A0HU-01A-11R-A035-13	Tumor	Stage_I	M0	N0	T1	Alive	female
TCGA-AO-A03L-01A-41R-A057-13	Tumor	Stage_III	M0	N2	T3	Alive	female
TCGA-A2-A0D3-01A-11R-A114-13	Tumor	Stage_I	M0	N0	T1	Alive	female
TCGA-GM-A3XN-01A-12R-A22V-13	Tumor	Stage_III	M0	N2	T1	Alive	female
TCGA-E9-A24A-01A-11R-A168-13	Tumor	Stage_II	M0	N1	T1	Alive	female
TCGA-A1-A0SD-01A-11R-A114-13	Tumor	Stage_II	M0	N0	T2	Alive	female
TCGA-A2-A0D1-01A-11R-A035-13	Tumor	Stage_II	M0	N0	T2	Alive	female
TCGA-E2-A1LH-01A-11R-A14C-13	Tumor	Stage_I	M0	N0	T1	Alive	female
TCGA-AR-A1AH-01A-11R-A12C-13	Tumor	Stage_II	M0	N1	T2	Alive	female
TCGA-BH-AB28-01A-31R-A41G-13	Tumor	Stage_III	M0	N1	T3	Alive	female
TCGA-E9-A244-01A-11R-A168-13	Tumor	Stage_II	M0	N0	T2	Alive	female
TCGA-AO-A0JG-01A-31R-A085-13	Tumor	Stage_III	M0	N2	T2	Alive	female
TCGA-B6-A0WT-01A-11R-A108-13	Tumor	Stage_II	M0	N1	T2	Alive	female
TCGA-A2-A0YT-01A-11R-A108-13	Tumor	Stage_III	M0	N2	T4	Dead	female
TCGA-BH-A28Q-01A-11R-A16E-13	Tumor	Stage_II	M0	N1	T2	Alive	female
TCGA-D8-A3Z5-01A-41R-A24J-13	Tumor	Stage_III	M0	N3	T2	Alive	female
TCGA-A2-A0CS-01A-11R-A114-13	Tumor	Stage_IV	M1	N3	T4	Dead	female
TCGA-A8-A06P-01A-11R-A010-13	Tumor	Stage_III	M0	N2	T1	Alive	female
TCGA-E2-A15A-06A-11R-A12C-13	Tumor	Stage_III	M0	N3	T2	Alive	female
TCGA-AO-A125-01A-11R-A10I-13	Tumor	Stage_II	M0	N0	T2	Alive	female
TCGA-C8-A12U-01A-11R-A114-13	Tumor	Stage_II	M0	N1	T2	Alive	female
TCGA-EW-A2FW-01A-11R-A17A-13	Tumor	Stage_II	MX	N0	T2	Alive	female
TCGA-A8-A09C-01A-11R-A010-13	Tumor	Stage_X	MX	N0	T2	Alive	female
TCGA-BH-A18K-01A-11R-A12C-13	Tumor	Stage_I	M0	N0	T1	Dead	female
TCGA-EW-A1P8-01A-11R-A143-13	Tumor	Stage_III	M0	N3	T2	Dead	female
TCGA-E2-A1LS-01A-12R-A156-13	Tumor	Stage_I	M0	N0	T1	Alive	female
TCGA-D8-A1Y1-01A-21R-A14L-13	Tumor	Stage_III	MX	N1	T3	Dead	female
TCGA-A8-A09R-01A-11R-A010-13	Tumor	Stage_II	M0	N1	T2	Alive	female
TCGA-A2-A0EY-01A-11R-A035-13	Tumor	Stage_II	M0	N1	T2	Alive	female
TCGA-BH-A204-01A-11R-A156-13	Tumor	Stage_II	M0	N1	T2	Dead	female
TCGA-E2-A152-01A-11R-A12C-13	Tumor	Stage_I	M0	N0	T1	Alive	female
TCGA-AO-A0JE-01A-11R-A057-13	Tumor	Stage_III	M0	N2	T2	Alive	female
TCGA-BH-A0BQ-01A-21R-A114-13	Tumor	Stage_I	M0	N0	T1	Alive	female
TCGA-AR-A1AR-01A-31R-A136-13	Tumor	Stage_III	M0	N2	T1	Dead	female
TCGA-BH-A0B5-01A-11R-A12O-13	Tumor	Stage_III	M0	N2	T2	Alive	female
TCGA-D8-A27H-01A-11R-A16E-13	Tumor	Stage_II	M0	N0	T2	Alive	female
TCGA-BH-A0C3-01A-21R-A12O-13	Tumor	Stage_I	M0	N0	T1	Alive	female
TCGA-V7-A7HQ-01A-11R-A33A-13	Tumor	Stage_III	M0	N2	T1	Alive	female
TCGA-BH-A0HA-01A-11R-A12O-13	Tumor	Stage_I	M0	N0	T1	Alive	female
TCGA-EW-A1PE-01A-11R-A143-13	Tumor	Stage_II	M0	N1	T1	Alive	female
TCGA-OL-A66P-01A-11R-A31S-13	Tumor	Stage_II	MX	N0	T2	Alive	female
TCGA-EW-A1IW-01A-11R-A13P-13	Tumor	Stage_II	MX	N1	T2	Alive	female
TCGA-W8-A86G-01A-21R-A36A-13	Tumor	Stage_II	MX	N0	T2	Alive	female
TCGA-A2-A0SU-01A-11R-A085-13	Tumor	Stage_II	M0	N0	T2	Alive	female
TCGA-EW-A1PA-01A-11R-A143-13	Tumor	Stage_II	M0	N1	T2	Alive	female
TCGA-EW-A423-01A-11R-A24J-13	Tumor	Stage_II	MX	N0	T2	Alive	female
TCGA-A2-A0ES-01A-11R-A114-13	Tumor	Stage_II	M0	N0	T2	Alive	female
TCGA-AN-A041-01A-11R-A035-13	Tumor	Stage_II	M0	N1	T2	Alive	female
TCGA-AR-A1AW-01A-21R-A12O-13	Tumor	Stage_II	M0	N0	T2	Alive	female
TCGA-A8-A083-01A-21R-A010-13	Tumor	Stage_II	M0	N0	T3	Alive	female
TCGA-E2-A1LK-01A-21R-A14C-13	Tumor	Stage_III	M0	N3	T4	Dead	female
TCGA-B6-A0RN-01A-12R-A085-13	Tumor	Stage_I	M0	N0	T1	Alive	female
TCGA-BH-A0H9-01A-11R-A057-13	Tumor	Stage_II	M0	N0	T2	Alive	female
TCGA-A2-A04N-01A-11R-A114-13	Tumor	Stage_I	M0	N0	T1	Alive	female
TCGA-BH-A1FE-01A-11R-A13P-13	Tumor	Stage_II	M0	N1	T2	Dead	female
TCGA-A7-A26E-01A-11R-A168-13	Tumor	Stage_III	MX	N1	T3	Alive	female
TCGA-E2-A1II-01A-11R-A143-13	Tumor	Stage_I	M0	N0	T1	Alive	female
TCGA-D8-A1XJ-01A-11R-A14L-13	Tumor	Stage_III	MX	N1	T3	Alive	female
TCGA-C8-A12T-01A-11R-A114-13	Tumor	Stage_II	M0	N0	T2	Alive	female
TCGA-A1-A0SF-01A-11R-A143-13	Tumor	Stage_II	M0	N0	T2	Alive	female
TCGA-E2-A1B0-01A-11R-A12O-13	Tumor	Stage_III	M0	N2	T2	Alive	female
TCGA-BH-A1F6-01A-11R-A13P-13	Tumor	Stage_IV	MX	N2	T4	Dead	female
TCGA-D8-A145-01A-11R-A114-13	Tumor	Stage_II	M0	N1	T1	Alive	female
TCGA-AO-A124-01A-11R-A10I-13	Tumor	Stage_II	M0	N0	T2	Alive	female
TCGA-B6-A0RM-01A-11R-A085-13	Tumor	Stage_X	MX	NX	TX	Dead	female
TCGA-A2-A0YM-01A-11R-A108-13	Tumor	Stage_II	M0	N0	T2	Alive	female
TCGA-D8-A1JD-01A-11R-A13P-13	Tumor	Stage_II	M0	N1	T2	Alive	female
TCGA-BH-A0DT-01A-21R-A12C-13	Tumor	Stage_II	M0	N1	T1	Alive	female
TCGA-C8-A130-01A-31R-A114-13	Tumor	Stage_III	M0	N2	T3	Alive	female
TCGA-AR-A24V-01A-21R-A168-13	Tumor	Stage_II	M0	N1	T2	Alive	female
TCGA-B6-A0WY-01A-11R-A108-13	Tumor	Stage_III	M0	N1	T3	Dead	female
TCGA-A2-A04Y-01A-21R-A035-13	Tumor	Stage_II	M0	N1	T2	Alive	female
TCGA-BH-A0E0-01A-11R-A057-13	Tumor	Stage_III	M0	N3	T3	Alive	female
TCGA-C8-A26Z-01A-11R-A16E-13	Tumor	Stage_II	M0	N0	T2	Alive	female
TCGA-C8-A274-01A-11R-A16E-13	Tumor	Stage_II	M0	N0	T2	Alive	female
TCGA-A8-A075-01A-11R-A085-13	Tumor	Stage_II	M0	N1	T2	Alive	female
TCGA-AC-A2B8-01A-11R-A17A-13	Tumor	Stage_II	M0	N0	T3	Alive	female
TCGA-EW-A6SC-01A-12R-A32K-13	Tumor	Stage_II	M0	N0	T2	Alive	female
TCGA-A2-A0T2-01A-11R-A085-13	Tumor	Stage_IV	M1	N3	T3	Dead	female
TCGA-A2-A4RY-01A-31R-A25Z-13	Tumor	Stage_III	M0	N3	T3	Alive	female
TCGA-A2-A25F-01A-11R-A168-13	Tumor	Stage_II	M0	N0	T2	Alive	female
TCGA-BH-A1EY-01A-11R-A13P-13	Tumor	Stage_II	M0	N0	T2	Dead	female
TCGA-C8-A1HJ-01A-11R-A13P-13	Tumor	Stage_II	M0	N0	T2	Alive	female
TCGA-A2-A3XV-01A-21R-A23A-13	Tumor	Stage_II	M0	N0	T2	Alive	female
TCGA-B6-A1KI-01A-11R-A14L-13	Tumor	Stage_I	M0	N0	T1	Alive	female
TCGA-AC-A3TM-01A-11R-A22I-13	Tumor	Stage_III	M0	N1	T3	Alive	female
TCGA-C8-A1HE-01A-11R-A13P-13	Tumor	Stage_II	M0	N0	T2	Alive	female
TCGA-AO-A03N-01B-11R-A10I-13	Tumor	Stage_II	M0	N1	T2	Alive	female
TCGA-BH-A1F0-01A-11R-A136-13	Tumor	Stage_II	M0	N1	T1	Dead	female
TCGA-OL-A6VR-01A-32R-A33A-13	Tumor	Stage_I	MX	N0	T1	Alive	female
TCGA-A7-A3J1-01A-11R-A214-13	Tumor	Stage_I	MX	N0	T1	Alive	female
TCGA-BH-A0DG-01A-21R-A12O-13	Tumor	Stage_II	M0	N0	T2	Alive	female
TCGA-BH-A0RX-01A-21R-A085-13	Tumor	Stage_II	M0	N0	T2	Alive	female
TCGA-AC-A23C-01A-12R-A168-13	Tumor	Stage_II	MX	N1	T2	Alive	female
TCGA-LD-A9QF-01A-32R-A41G-13	Tumor	Stage_I	M0	N0	T1	Alive	female
TCGA-BH-A18I-01A-11R-A12C-13	Tumor	Stage_II	cM0 (i+)	N1	T1	Alive	female
TCGA-E9-A295-01A-11R-A16E-13	Tumor	Stage_II	M0	N0	T2	Alive	female
TCGA-AC-A5EI-01A-11R-A27U-13	Tumor	Stage_I	MX	N1	T1	Alive	female
TCGA-E9-A228-01A-31R-A156-13	Tumor	Stage_II	M0	N1	T2	Alive	female
TCGA-E9-A54X-01A-11R-A25Z-13	Tumor	Stage_I	M0	N0	T1	Alive	female
TCGA-C8-A8HQ-01A-11R-A36A-13	Tumor	Stage_II	M0	N1	T2	Alive	female
TCGA-A8-A0A7-01A-11R-A010-13	Tumor	Stage_II	M0	N1	T2	Alive	female
TCGA-A8-A07U-01A-11R-A035-13	Tumor	Stage_III	M0	N2	T2	Alive	female
TCGA-A2-A259-01A-11R-A16E-13	Tumor	Stage_I	M0	N0	T1	Alive	female
TCGA-E9-A1RI-01A-11R-A168-13	Tumor	Stage_III	M0	N2	T1	Alive	female
TCGA-OL-A66K-01A-11R-A29V-13	Tumor	Stage_II	MX	N0	T2	Dead	female
TCGA-A7-A5ZX-01A-12R-A29V-13	Tumor	Stage_III	M0	N3	T2	Alive	female
TCGA-A2-A4S3-01A-21R-A25Z-13	Tumor	Stage_II	M0	N1	T2	Alive	female
TCGA-D8-A1XM-01A-21R-A14L-13	Tumor	Stage_I	M0	N0	T1	Alive	female
TCGA-BH-A203-01A-12R-A168-13	Tumor	Stage_II	M0	N1	T2	Dead	female
TCGA-EW-A1PD-01A-11R-A143-13	Tumor	Stage_II	M0	N1	T1	Alive	male
TCGA-AO-A03V-01A-11R-A114-13	Tumor	Stage_I	M0	N0	T1	Alive	female
TCGA-AC-A3TN-01A-11R-A22I-13	Tumor	Stage_II	MX	N0	T3	Alive	female
TCGA-LL-A8F5-01A-11R-A36A-13	Tumor	Stage_II	MX	N0	T2	Alive	female
TCGA-A8-A09M-01A-11R-A010-13	Tumor	Stage_III	M0	N3	T2	Alive	female
TCGA-GM-A2DO-01A-11R-A18L-13	Tumor	Stage_I	M0	N0	T1	Alive	female
TCGA-A2-A0EM-01A-11R-A035-13	Tumor	Stage_I	M0	N0	T1	Alive	female
TCGA-A2-A0EU-01A-22R-A057-13	Tumor	Stage_I	M0	N0	T1	Alive	female
TCGA-E2-A1IG-01A-11R-A143-13	Tumor	Stage_II	M0	N1	T2	Alive	female
TCGA-A2-A04U-01A-11R-A114-13	Tumor	Stage_II	M0	N0	T2	Alive	female
TCGA-EW-A6SB-01A-12R-A32K-13	Tumor	Stage_II	M0	N0	T2	Alive	female
TCGA-A1-A0SM-01A-11R-A085-13	Tumor	Stage_II	M0	N0	T2	Alive	male
TCGA-B6-A1KF-01A-11R-A13P-13	Tumor	Stage_II	M0	N1	T2	Alive	female
TCGA-AN-A0FF-01A-11R-A035-13	Tumor	Stage_I	M0	N0	T1	Alive	female
TCGA-BH-A1FH-01A-12R-A13P-13	Tumor	Stage_IV	M1	N1	T2	Dead	female
TCGA-OL-A5S0-01A-11R-A28I-13	Tumor	Stage_II	MX	N1	T2	Alive	female
TCGA-C8-A12L-01A-11R-A114-13	Tumor	Stage_II	M0	N0	T2	Alive	female
TCGA-AR-A2LK-01A-11R-A17X-13	Tumor	Stage_III	M0	N2	T3	Dead	female
TCGA-AN-A0FV-01A-11R-A010-13	Tumor	Stage_II	M0	N0	T2	Alive	female
TCGA-AC-A2QH-01A-11R-A18L-13	Tumor	Stage_II	MX	N0	T3	Alive	female
TCGA-D8-A142-01A-11R-A114-13	Tumor	Stage_II	M0	N0	T3	Alive	female
TCGA-AO-A12E-01A-11R-A10I-13	Tumor	Stage_II	M0	N0	T3	Alive	female
TCGA-E2-A1L9-01A-11R-A13P-13	Tumor	Stage_II	M0	N1	T1	Alive	female
TCGA-LL-A442-01A-11R-A24J-13	Tumor	Stage_II	MX	N0	T2	Alive	female
TCGA-A2-A0T0-01A-22R-A085-13	Tumor	Stage_II	M0	N1	T2	Alive	female
TCGA-A8-A09G-01A-21R-A010-13	Tumor	Stage_III	M0	N3	T3	Alive	female
TCGA-C8-A275-01A-21R-A16E-13	Tumor	Stage_II	M0	N1	T1	Alive	female
TCGA-AN-A0FZ-01A-11R-A035-13	Tumor	Stage_III	M0	N2	T2	Alive	female
TCGA-BH-A0W4-01A-11R-A108-13	Tumor	Stage_II	M0	N0	T2	Alive	female
TCGA-BH-A0B4-01A-11R-A010-13	Tumor	Stage_III	M0	N2	T2	Alive	male
TCGA-E9-A1RH-01A-21R-A168-13	Tumor	Stage_II	M0	N0	T2	Alive	female
TCGA-A7-A4SE-01A-11R-A25Z-13	Tumor	Stage_II	M0	N0	T2	Alive	female
TCGA-D8-A1JG-01B-11R-A13P-13	Tumor	Stage_II	M0	N0	T2	Alive	female
TCGA-BH-A0BW-01A-11R-A114-13	Tumor	Stage_I	M0	N0	T1	Alive	female
TCGA-A2-A1G6-01A-11R-A13P-13	Tumor	Stage_III	M0	N2	T2	Alive	female
TCGA-BH-A0DV-01A-21R-A12O-13	Tumor	Stage_III	M0	N2	T2	Alive	female
TCGA-A8-A086-01A-11R-A010-13	Tumor	Stage_II	M0	N1	T1	Alive	female
TCGA-C8-A3M7-01A-12R-A21U-13	Tumor	Stage_III	M0	N0	T4	Dead	female
TCGA-E9-A1RB-01A-11R-A156-13	Tumor	Stage_II	M0	N0	T2	Dead	female
TCGA-XX-A89A-01A-11R-A36A-13	Tumor	Stage_II	MX	N0	T3	Alive	female
TCGA-AR-A0TR-01A-11R-A085-13	Tumor	Stage_II	M0	N1	T2	Dead	female
TCGA-D8-A1XB-01A-11R-A14C-13	Tumor	Stage_II	M0	N1	T2	Alive	female
TCGA-E2-A1L8-01A-11R-A13P-13	Tumor	Stage_II	M0	N1	T2	Alive	female
TCGA-AO-A1KO-01A-31R-A13P-13	Tumor	Stage_II	M0	N0	T3	Alive	female
TCGA-A2-A0CU-01A-12R-A035-13	Tumor	Stage_II	M0	N0	T2	Dead	female
TCGA-3C-AALK-01A-11R-A41G-13	Tumor	Stage_I	M0	N0	T1	Alive	female
TCGA-A2-A3Y0-01A-11R-A23A-13	Tumor	Stage_II	M0	N1	T2	Alive	female
TCGA-AO-A0J3-01A-11R-A035-13	Tumor	Stage_II	M0	N1	T2	Alive	female
TCGA-AN-A0G0-01A-11R-A035-13	Tumor	Stage_II	M0	N0	T2	Alive	female
TCGA-E2-A14Y-01A-21R-A12C-13	Tumor	Stage_II	M0	N0	T2	Alive	female
TCGA-E9-A1R2-01A-11R-A14C-13	Tumor	Stage_III	MX	N3	T2	Alive	female
TCGA-A2-A3XY-01A-11R-A23A-13	Tumor	Stage_II	M0	N1	T2	Dead	female
TCGA-E9-A247-01A-11R-A168-13	Tumor	Stage_I	M0	N0	T1	Alive	female
TCGA-EW-A6SA-01A-21R-A32K-13	Tumor	Stage_II	MX	N0	T2	Alive	male
TCGA-A8-A085-01A-11R-A010-13	Tumor	Stage_II	M0	N1	T2	Alive	male
TCGA-A8-A09X-01A-11R-A010-13	Tumor	Stage_III	M0	N3	T2	Dead	female
TCGA-AR-A1AQ-01A-11R-A12O-13	Tumor	Stage_II	M0	N0	T2	Alive	female
TCGA-D8-A1X9-01A-12R-A156-13	Tumor	Stage_II	M0	N1	T2	Alive	female
TCGA-A8-A0A1-01A-11R-A010-13	Tumor	Stage_II	M0	N0	T2	Alive	female
TCGA-D8-A1JJ-01A-31R-A14L-13	Tumor	Stage_II	M0	N0	T2	Alive	female
TCGA-HN-A2OB-01A-21R-A27U-13	Tumor	Stage_II	M0	N1	T2	Dead	female
TCGA-EW-A1PB-01A-11R-A143-13	Tumor	Stage_III	MX	N1	T3	Alive	female
TCGA-A7-A4SB-01A-21R-A25Z-13	Tumor	Stage_III	M0	N1	T3	Alive	female
TCGA-BH-A18N-01A-11R-A12C-13	Tumor	Stage_II	M0	N1	T2	Dead	female
TCGA-B6-A40C-01A-11R-A23A-13	Tumor	Stage_II	M0	N0	T3	Alive	female
TCGA-A2-A3XX-01A-21R-A23A-13	Tumor	Stage_II	M0	N0	T2	Dead	female
TCGA-A8-A092-01A-11R-A010-13	Tumor	Stage_III	M0	N2	T2	Alive	female
TCGA-GM-A5PX-01A-12R-A28I-13	Tumor	Stage_II	M0	N1	T2	Alive	female
TCGA-A2-A0CR-01A-11R-A22I-13	Tumor	Stage_II	M0	N0	T3	Alive	female
TCGA-A8-A07S-01A-11R-A035-13	Tumor	Stage_II	M0	N0	T2	Alive	female
TCGA-BH-A0HF-01A-11R-A057-13	Tumor	Stage_I	M0	N0	T1	Alive	female
TCGA-C8-A26W-01A-11R-A16E-13	Tumor	Stage_II	M0	N1	T2	Alive	female
TCGA-BH-A5J0-01A-11R-A27U-13	Tumor	Stage_I	M0	N0	T1	Alive	female
TCGA-GM-A3XG-01A-31R-A24J-13	Tumor	Stage_III	M0	N1	T3	Alive	female
TCGA-A2-A3KC-01A-11R-A214-13	Tumor	Stage_II	M0	N1	T2	Alive	female
TCGA-BH-A1FC-01A-11R-A13P-13	Tumor	Stage_II	M0	N1	T1	Dead	female
TCGA-A2-A1FZ-01A-51R-A14C-13	Tumor	Stage_II	M0	N0	T2	Alive	female
TCGA-S3-AA11-01A-31R-A41G-13	Tumor	Stage_II	M0	N0	T2	Alive	female
TCGA-BH-A1ES-01A-11R-A136-13	Tumor	Stage_II	M0	N1	T2	Dead	female
TCGA-AN-A0XL-01A-11R-A10I-13	Tumor	Stage_II	M0	N0	T2	Alive	female
TCGA-E2-A14S-01A-11R-A12C-13	Tumor	Stage_I	M0	N0	T1	Alive	female
TCGA-GM-A2DB-01A-31R-A18L-13	Tumor	Stage_II	M0	N0	T2	Alive	female
TCGA-D8-A1X5-01A-11R-A14C-13	Tumor	Stage_III	MX	N3	T2	Alive	female
TCGA-D8-A27M-01A-11R-A16E-13	Tumor	Stage_I	M0	N0	T1	Alive	female
TCGA-A2-A0EN-01A-13R-A085-13	Tumor	Stage_II	M0	N0	T2	Alive	female
TCGA-AO-A0JC-01A-11R-A057-13	Tumor	Stage_II	M0	N0	T2	Alive	female
TCGA-AR-A256-01A-11R-A168-13	Tumor	Stage_II	M0	N0	T2	Dead	female
TCGA-D8-A1XL-01A-11R-A14L-13	Tumor	Stage_II	MX	N1	T2	Alive	female
TCGA-3C-AALJ-01A-31R-A41G-13	Tumor	Stage_II	M0	N1	T2	Alive	female
TCGA-A2-A0CL-01A-11R-A114-13	Tumor	Stage_III	M0	N2	T3	Alive	female
TCGA-E2-A109-01A-11R-A10I-13	Tumor	Stage_II	M0	N0	T2	Alive	female
TCGA-EW-A1P1-01A-31R-A14C-13	Tumor	Stage_III	MX	N3	T2	Alive	female
TCGA-A2-A3XW-01A-11R-A23A-13	Tumor	Stage_II	M0	N1	T2	Alive	female
TCGA-BH-A1ES-06A-12R-A24J-13	Tumor	Stage_II	M0	N1	T2	Dead	female
TCGA-C8-A1HO-01A-11R-A13P-13	Tumor	Stage_III	M0	N3	T3	Alive	female
TCGA-EW-A2FS-01A-11R-A17A-13	Tumor	Stage_II	MX	N1	T2	Alive	female
TCGA-E2-A1IF-01A-11R-A143-13	Tumor	Stage_I	M0	N0	T1	Alive	female
TCGA-BH-A0H7-01A-13R-A057-13	Tumor	Stage_III	M0	N2	T1	Alive	female
TCGA-E9-A1NH-01A-11R-A14C-13	Tumor	Stage_II	M0	N1	T2	Alive	female
TCGA-C8-A26V-01A-11R-A16E-13	Tumor	Stage_III	M0	N2	T3	Alive	female
TCGA-D8-A73X-01A-11R-A32K-13	Tumor	Stage_II	M0	N0	T2	Alive	female
TCGA-D8-A140-01A-11R-A114-13	Tumor	Stage_II	M0	N1	T2	Alive	female
TCGA-E9-A1ND-01A-11R-A143-13	Tumor	Stage_II	M0	N1	T2	Alive	female
TCGA-BH-A0C1-01B-11R-A12C-13	Tumor	Stage_III	M0	N2	T3	Dead	female
TCGA-A8-A095-01A-11R-A010-13	Tumor	Stage_I	M0	N0	T1	Alive	female
TCGA-AC-A3OD-01A-11R-A21U-13	Tumor	Stage_II	MX	N1	T2	Alive	female
TCGA-BH-A0AU-01A-11R-A12O-13	Tumor	Stage_II	M0	N0	T2	Alive	female
TCGA-E9-A1NI-01A-11R-A14C-13	Tumor	Stage_II	M0	N0	T2	Alive	female
TCGA-B6-A0X5-01A-21R-A108-13	Tumor	Stage_II	M0	N1	T2	Dead	female
TCGA-BH-A0BV-01A-11R-A010-13	Tumor	Stage_II	M0	N1	T2	Alive	female
TCGA-LL-A5YO-01A-21R-A28I-13	Tumor	Stage_I	MX	N0	T1	Alive	female
TCGA-E9-A243-01A-21R-A168-13	Tumor	Stage_II	M0	N0	T2	Alive	female
TCGA-E9-A1R7-01A-11R-A14L-13	Tumor	Stage_II	M0	N0	T2	Alive	female
TCGA-C8-A1HI-01A-11R-A136-13	Tumor	Stage_III	M0	N2	T2	Alive	female
TCGA-A2-A0YK-01A-22R-A108-13	Tumor	Stage_II	M0	N0	T2	Alive	female
TCGA-BH-A1EX-01A-11R-A13P-13	Tumor	Stage_II	M0	N1	T2	Dead	female
TCGA-AO-A0JL-01A-11R-A057-13	Tumor	Stage_III	M0	N2	T2	Alive	female
TCGA-AO-A12B-01A-11R-A10I-13	Tumor	Stage_II	M0	N0	T2	Alive	female
TCGA-AR-A2LE-01A-11R-A17X-13	Tumor	Stage_I	M0	N0	T1	Alive	female
TCGA-AR-A2LJ-01A-12R-A19V-13	Tumor	Stage_III	MX	N1	T3	Alive	female
TCGA-OL-A66I-01A-21R-A29V-13	Tumor	Stage_II	MX	N1	T1	Alive	female
TCGA-LL-A6FR-01A-12R-A31S-13	Tumor	Stage_II	MX	N0	T2	Alive	female
TCGA-A8-A094-01A-11R-A038-13	Tumor	Stage_II	M0	N0	T2	Alive	female
TCGA-PE-A5DC-01A-12R-A27U-13	Tumor	Stage_III	M0	N2	T2	Dead	female
TCGA-AC-A5XU-01A-11R-A28I-13	Tumor	Stage_II	MX	N0	T3	Alive	female
TCGA-WT-AB44-01A-11R-A41G-13	Tumor	Stage_I	MX	N0	T1	Alive	female
TCGA-AC-A62X-01A-11R-A29V-13	Tumor	Stage_II	MX	N0	T2	Alive	female
TCGA-AO-A1KS-01A-11R-A13P-13	Tumor	Stage_II	M0	N0	T2	Alive	female
TCGA-AC-A5XS-01A-11R-A29V-13	Tumor	Stage_II	MX	N0	T2	Alive	female
TCGA-OL-A66H-01A-11R-A29V-13	Tumor	Stage_I	MX	N1	T1	Alive	female
TCGA-B6-A0IJ-01A-11R-A035-13	Tumor	Stage_II	M0	N0	T3	Alive	female
TCGA-D8-A3Z6-01A-11R-A23A-13	Tumor	Stage_III	M0	N3	T3	Alive	female
TCGA-BH-A0DZ-01A-11R-A010-13	Tumor	Stage_II	M0	N1	T2	Alive	female
TCGA-D8-A73W-01A-22R-A358-13	Tumor	Stage_III	MX	N1	T3	Dead	female
TCGA-E2-A15M-01A-11R-A12C-13	Tumor	Stage_II	M0	N0	T2	Dead	female
TCGA-EW-A1P7-01A-21R-A143-13	Tumor	Stage_II	M0	N0	T2	Alive	female
TCGA-LL-A6FP-01A-11R-A31S-13	Tumor	Stage_II	MX	NX	T2	Alive	female
TCGA-E2-A10E-01A-21R-A10I-13	Tumor	Stage_II	M0	N1	T1	Alive	female
TCGA-AO-A0J4-01A-11R-A035-13	Tumor	Stage_I	M0	N0	T1	Alive	female
TCGA-E2-A158-01A-11R-A12C-13	Tumor	Stage_II	M0	N1	T1	Alive	female
TCGA-A2-A0YI-01A-31R-A10I-13	Tumor	Stage_I	M0	N0	T1	Alive	female
TCGA-A8-A07O-01A-11R-A038-13	Tumor	Stage_II	M0	N0	T2	Alive	female
TCGA-AR-A24P-01A-11R-A168-13	Tumor	Stage_I	M0	N0	T1	Alive	female
TCGA-AC-A2BM-01A-11R-A21U-13	Tumor	Stage_II	MX	N1	T2	Alive	female
TCGA-A2-A4S1-01A-21R-A25Z-13	Tumor	Stage_II	M0	N0	T2	Alive	female
TCGA-EW-A1P3-01A-11R-A143-13	Tumor	Stage_II	MX	N0	T2	Alive	female
TCGA-AQ-A04J-01A-02R-A035-13	Tumor	Stage_II	M0	N0	T2	Alive	female
TCGA-D8-A1Y3-01A-11R-A156-13	Tumor	Stage_III	MX	N2	T2	Alive	female

## Sheet: Supplementary Table S2
Supplementary Table S2 : Differential expression and statistical analysis of miRNAs in the TCGA BRCA dataset
miRNA ID	logFC	FDR	Tumor	Normal	Delta
hsa-mir-1269a	6.61701	4.53e-17	352.665	4.84444	2333.59
hsa-mir-1269b	6.03897	6.16e-08	44.7022	0.777778	269.956
hsa-mir-105-1	5.98444	9.15e-14	50.6114	0.766667	302.881
hsa-mir-767	5.95376	2.29e-13	38.1863	0.477778	227.352
hsa-mir-105-2	5.90423	9.35e-13	50.7088	0.777778	299.396
hsa-mir-449a	5.62098	4.47e-19	38.2612	0.733333	215.066
hsa-mir-3156-2	4.41926	6.81e-09	5.3118	0.0777778	23.4742
hsa-mir-449c	4.41324	3.09e-10	3.0103	0.0666667	13.2852
hsa-mir-4724	4.35347	3.82e-28	6.88109	0.244444	29.9566
hsa-mir-3156-3	4.35231	3.82e-09	5.54963	0.0666667	24.1537
hsa-mir-592	4.34948	2e-65	16.9494	0.7	73.7212
hsa-mir-449b	4.3403	1.15e-11	6.63296	0.277778	28.789
hsa-mir-3156-1	4.12587	3.78e-08	3.647	0.0333333	15.0471
hsa-mir-522	4.04611	3.87e-07	5.3736	0.3	21.7421
hsa-mir-184	3.90915	1.36e-17	353.192	14.0444	1380.68
hsa-mir-519a-1	3.74185	1.81e-09	27.6816	2.26667	103.581
hsa-mir-4501	3.62057	1.03e-18	4.69757	0.211111	17.0078
hsa-mir-210	3.36423	2.31e-40	2331.47	286.3	7843.61
hsa-mir-4652	3.31673	5.94e-08	1.72004	0.0777778	5.7049
hsa-mir-122	3.27968	0.0013364	1.44569	0.0888889	4.74141
hsa-mir-190b	3.16749	3.56e-36	78.0693	7.48889	247.284
hsa-mir-96	3.14314	2.46e-87	151.826	16	477.21
hsa-mir-516a-1	3.13486	1.92e-06	9.5515	0.933333	29.9426
hsa-mir-516a-2	3.12405	1.48e-06	8.81648	0.944444	27.5431
hsa-mir-196a-1	3.1123	9.36e-32	3011.92	310.922	9374.01
hsa-mir-124-1	3.09872	0.00184072	1.87734	0.0777778	5.81735
hsa-mir-7-3	3.09713	4.81e-18	2.97191	0.266667	9.2044
hsa-mir-301b	3.09643	8.91e-27	5.50187	0.7	17.0362
hsa-mir-187	3.03722	4.81e-18	187.929	22.8889	570.782
hsa-mir-1251	2.99028	3.85e-07	8.88015	0.877778	26.5541
hsa-mir-7705	2.99027	1.31e-38	4.25843	0.411111	12.7339
hsa-mir-3662	2.91013	2.62e-19	2.03558	0.188889	5.92379
hsa-mir-4664	2.88093	1.11e-19	3.02247	0.3	8.70753
hsa-mir-519a-2	2.8805	2.38e-06	5.95225	0.922222	17.1454
hsa-mir-183	2.86414	8.85e-87	64579.6	8106.11	184965
hsa-mir-4756	2.84567	9.44e-11	0.811798	0.0333333	2.31011
hsa-mir-33b	2.78257	1.92e-30	29.8155	4.72222	82.9637
hsa-mir-206	2.76362	0.0058775	60.7481	18.5889	167.885
hsa-mir-1283-2	2.73057	0.00132789	0.900749	0.0666667	2.45956
hsa-mir-7156	2.72677	3.95e-14	4.72659	0.533333	12.8883
hsa-mir-548f-1	2.72492	5.49e-07	0.91573	0.0666667	2.49529
hsa-mir-4446	2.70465	8.64e-14	2.01592	0.211111	5.45235
hsa-mir-4758	2.69771	1.67e-13	1.18539	0.0777778	3.19785
hsa-mir-2114	2.67945	1.08e-14	4.16199	0.5	11.1518
hsa-mir-937	2.55641	5.82e-21	15.4644	2.42222	39.5335
hsa-mir-521-1	2.52796	0.00173109	0.505618	0.0666667	1.27818
hsa-mir-429	2.50697	4.95e-53	482.038	84.4111	1208.45
hsa-mir-3664	2.45625	1.39e-16	3.55618	0.611111	8.73487
hsa-mir-203b	2.43131	8.92e-19	226.632	42.9889	551.012
hsa-mir-135b	2.42815	2.96e-12	73.0646	16.7111	177.412
hsa-mir-4784	2.42138	1.31e-11	3.01404	0.522222	7.29815
hsa-mir-147b	2.3957	4.18e-21	4.30712	0.788889	10.3186
hsa-mir-760	2.35902	1.09e-22	13.2022	2.51111	31.1444
hsa-mir-124-2	2.35104	0.00593691	0.94382	0.0444444	2.21896
hsa-mir-196a-2	2.31425	8.69e-20	215.228	42.6889	498.093
hsa-mir-3677	2.30343	7.71e-28	48.1451	10.8889	110.899
hsa-mir-137	2.30106	1.86e-06	2.09831	0.288889	4.82835
hsa-mir-4675	2.27169	1.69e-07	0.921348	0.144444	2.09301
hsa-mir-4680	2.27076	4.24e-14	1.16479	0.144444	2.64497
hsa-mir-301a	2.26178	7.07e-30	66.7154	17.8111	150.895
hsa-mir-375	2.24921	1.74e-21	110558	19134.4	248669
hsa-mir-1224	2.23886	4.5e-09	6.57678	1.55556	14.7245
hsa-mir-885	2.23115	1.05e-07	8.55712	2.3	19.0922
hsa-mir-182	2.20235	2.32e-66	178884	34746	393966
hsa-mir-1283-1	2.17959	0.00723317	0.571161	0.0777778	1.2449
hsa-mir-3161	2.14877	1.54e-05	1.06742	0.166667	2.29364
hsa-mir-3176	2.14184	1.02e-09	0.76779	0.1	1.64448
hsa-mir-3619	2.14164	1.5e-12	1.69288	0.3	3.62556
hsa-mir-549a	2.13697	3.1e-10	0.529963	0.0222222	1.13252
hsa-mir-940	2.12667	1.1e-22	20.0609	4.82222	42.6629
hsa-mir-124-3	2.11217	0.0467662	0.950375	0.0888889	2.00735
hsa-mir-7974	2.08281	9e-10	0.88015	0.133333	1.83318
hsa-mir-4640	2.07526	1.29e-13	1.27434	0.222222	2.6446
hsa-mir-3610	2.05892	5.74e-23	4.5618	0.933333	9.39237
hsa-mir-3065	2.05632	1.35e-22	241.12	47.8111	495.819
hsa-mir-527	2.05135	0.00541787	1.33146	0.311111	2.73129
hsa-mir-552	2.04221	4.66e-05	1.60487	0.322222	3.27748
hsa-mir-802	2.03742	0.00573017	0.412921	0.0111111	0.841292
hsa-mir-141	2.03609	3.01e-58	6948.93	1749.38	14148.6
hsa-mir-1301	2.01635	1.01e-39	60.2022	16.0444	121.389
hsa-mir-877	2.01513	2.07e-18	7.06086	1.91111	14.2285
hsa-mir-4326	2.0092	2e-17	27.1273	6.75556	54.5042
hsa-mir-203a	2.009	1.53e-20	26491.3	6180.6	53221
hsa-mir-4638	2.00817	5.48e-19	5.00375	1.38889	10.0484
hsa-mir-3923	2.00748	0.0299773	0.562734	0.255556	1.12968
hsa-mir-3687	2.00414	9.46e-12	3.6882	0.9	7.39166
hsa-mir-21	2.00108	3.08e-138	971587	206967	1.94422e+06
hsa-mir-1277	1.99815	4.42e-22	4.5721	1.11111	9.13575
hsa-mir-3174	1.9954	2.8e-12	0.913858	0.133333	1.82352
hsa-mir-6844	1.99207	5.65e-08	0.638577	0.0888889	1.27209
hsa-mir-1250	1.96385	4.2e-07	0.674157	0.0555556	1.32394
hsa-mir-142	1.96292	2.8e-26	9311.86	2919.83	18278.5
hsa-mir-5681b	1.95235	9.02e-06	0.480337	0.0333333	0.937785
hsa-mir-4726	1.94145	7.9e-11	1.29963	0.222222	2.52316
hsa-mir-4802	1.91154	1.64e-11	0.720974	0.0888889	1.37817
hsa-mir-9-2	1.90287	9.44e-11	5516.39	1488.93	10497
hsa-mir-9-1	1.90163	9.7e-11	5518.28	1493.19	10493.7
hsa-mir-512-1	1.90047	0.000124131	2.23783	0.766667	4.25293
hsa-mir-200a	1.88979	4.95e-53	3671.53	885.133	6938.41
hsa-mir-6744	1.87584	4.02e-05	0.412921	0.0444444	0.774575
hsa-mir-3609	1.87114	5.13e-05	1.3764	0.455556	2.57544
hsa-mir-518a-1	1.86993	0.00580433	1.02622	0.277778	1.91896
hsa-mir-512-2	1.86238	0.000190876	2.30524	0.822222	4.29324
hsa-mir-9-3	1.84964	1.41e-06	6.84831	1.84444	12.6669
hsa-mir-3150b	1.838	7.77e-12	9.60393	2.8	17.6521
hsa-mir-573	1.83688	5.44e-07	0.347378	0.0222222	0.638092
hsa-mir-520e	1.83665	0.00590786	0.411049	0.0777778	0.754953
hsa-mir-3200	1.81844	2.77e-15	17.2247	6.94444	31.3222
hsa-mir-520f	1.78654	0.00423074	0.910112	0.277778	1.62596
hsa-mir-5089	1.75103	0.000295332	0.696629	0.0888889	1.21982
hsa-mir-4523	1.72972	1.53e-07	0.647004	0.1	1.11913
hsa-mir-6783	1.69303	8.02e-09	1.27996	0.366667	2.16701
hsa-mir-518e	1.6848	0.00604037	1.53558	0.577778	2.58714
hsa-mir-4466	1.6832	1.68e-07	0.801498	0.166667	1.34909
hsa-mir-577	1.67816	0.000123444	41.5459	17.3778	69.7206
hsa-mir-18a	1.67549	5.91e-16	44.2097	20.5	74.0731
hsa-mir-3150a	1.66259	9.08e-08	0.606742	0.111111	1.00876
hsa-mir-5694	1.65802	8.67e-08	3.57022	0.877778	5.9195
hsa-mir-4746	1.65601	1.4e-22	10.9607	3.55556	18.151
hsa-mir-4526	1.65307	9.78e-07	0.353933	0.0333333	0.585075
hsa-mir-548d-1	1.65069	7.91e-06	0.508427	0.122222	0.839255
hsa-mir-454	1.64121	7.51e-31	40.4654	15.4889	66.412
hsa-mir-1293	1.62809	8.55e-05	0.663858	0.122222	1.08082
hsa-mir-6891	1.62663	3.21e-06	0.585206	0.122222	0.951914
hsa-mir-7706	1.62636	7.68e-22	8.19382	2.38889	13.3261
hsa-mir-1295b	1.62587	0.00781527	0.871723	0.211111	1.41731
hsa-mir-20b	1.62384	1.6e-12	160.222	79.3778	260.175
hsa-mir-33a	1.62288	2.99e-19	71.3801	27.1333	115.841
hsa-mir-181b-2	1.61808	3.82e-22	22.7509	7.43333	36.8128
hsa-mir-4736	1.61682	3.17e-06	0.304307	0.0222222	0.49201
hsa-mir-639	1.60628	2.24e-13	2.05618	0.533333	3.30279
hsa-mir-6773	1.606	1.3e-05	0.412921	0.0666667	0.663153
hsa-mir-6728	1.60412	3.56e-05	0.494382	0.0888889	0.793048
hsa-mir-4766	1.59692	1.37e-08	1.54307	0.5	2.46416
hsa-mir-130b	1.59447	3.04e-27	85.9382	31.4222	137.026
hsa-mir-5695	1.59318	6.81e-09	1.16105	0.344444	1.84975
hsa-mir-4665	1.57169	4.12e-06	0.922285	0.277778	1.44954
hsa-mir-4658	1.56989	1.85e-05	0.821161	0.188889	1.28913
hsa-mir-520b	1.56888	0.0025509	2.29026	0.844444	3.59314
hsa-mir-1254-2	1.5669	3.12e-10	1.77622	0.488889	2.78315
hsa-mir-4668	1.5644	4.25e-19	15.4607	5.83333	24.1867
hsa-mir-663a	1.557	1.55e-05	0.875468	0.266667	1.36311
hsa-mir-521-2	1.55593	0.0308791	0.230337	0.0333333	0.358388
hsa-mir-188	1.55485	2.61e-16	10.6639	3.67778	16.5806
hsa-mir-1915	1.53828	5.22e-05	0.177903	0	0.273664
hsa-mir-3187	1.5344	4.35e-09	1.76311	0.511111	2.70531
hsa-mir-1254-1	1.53068	1.2e-09	1.75468	0.522222	2.68585
hsa-mir-5092	1.52985	1.16e-05	0.560861	0.133333	0.858031
hsa-mir-3614	1.51653	2.37e-14	19.2406	6.06667	29.179
hsa-mir-3117	1.51136	8.08e-09	1.94195	0.544444	2.93497
hsa-mir-192	1.50408	1.38e-27	1815.48	710.178	2730.63
hsa-mir-1276	1.50042	1.52e-06	0.705993	0.166667	1.05928
hsa-mir-519c	1.49554	0.0138029	0.638577	0.266667	0.955016
hsa-mir-506	1.48084	0.000360286	0.601124	0.122222	0.89017
hsa-mir-492	1.47897	9.14e-06	0.247191	0.0111111	0.365587
hsa-mir-3654	1.47863	1.15e-05	0.560861	0.144444	0.829309
hsa-mir-200b	1.4767	2.63e-33	2838.54	963	4191.68
hsa-mir-6850	1.47381	0.0018584	0.347378	0.0777778	0.51197
hsa-mir-4700	1.47101	7.63e-06	0.383895	0.0555556	0.564712
hsa-mir-4519	1.46901	2.01e-06	0.378277	0.0555556	0.555693
hsa-mir-548d-2	1.46695	6.55e-05	0.494382	0.133333	0.725233
hsa-mir-2276	1.46181	2.86e-06	0.647004	0.2	0.945799
hsa-mir-342	1.45742	1.23e-22	1789.8	603.133	2608.48
hsa-mir-4434	1.4572	4.26e-06	0.526217	0.111111	0.766802
hsa-mir-155	1.44561	8.67e-21	1547.26	608.967	2236.72
hsa-mir-92b	1.44147	9.69e-24	489.151	162.811	705.094
hsa-mir-106a	1.43282	1.72e-15	78.4944	39.9333	112.468
hsa-mir-5008	1.43033	5.43e-05	0.421348	0.1	0.602668
hsa-mir-4691	1.42902	3.97e-05	0.432584	0.0888889	0.618174
hsa-mir-4728	1.42274	5.3e-08	16.5843	5.67778	23.5951
hsa-mir-3927	1.40951	0.00108242	0.185393	0.0111111	0.261314
hsa-mir-32	1.40211	8.54e-33	109.645	46.6	153.734
hsa-mir-1910	1.39589	1.25e-05	1.43258	0.4	1.99973
hsa-mir-615	1.38759	4.73e-13	43.8848	16.7111	60.894
hsa-mir-138-2	1.36993	6.31e-05	2.1161	0.8	2.89892
hsa-mir-3652	1.36886	1.6e-12	2.71536	0.977778	3.71695
hsa-mir-556	1.3671	1.23e-08	3.13109	1.17778	4.28051
hsa-mir-345	1.36598	1.17e-14	83.9176	37.5778	114.63
hsa-mir-4745	1.36516	6.47e-05	0.781835	0.255556	1.06733
hsa-mir-934	1.3612	0.00584835	29.4101	11.7333	40.0332
hsa-mir-1284	1.3561	3.48e-09	1.39326	0.433333	1.8894
hsa-mir-6832	1.34925	0.000845338	0.33427	0.0888889	0.451012
hsa-mir-548au	1.34507	2.22e-07	1.08146	0.422222	1.45464
hsa-mir-6895	1.34144	3.87e-05	0.507491	0.133333	0.68077
hsa-mir-5571	1.33762	0.00150772	0.661049	0.244444	0.884233
hsa-mir-19a	1.3362	1.9e-14	99.5599	46.7222	133.032
hsa-mir-200c	1.33275	1.04e-36	43941.8	15980.6	58563.5
hsa-mir-612	1.33081	0.00200882	0.333333	0.0666667	0.443603
hsa-mir-4443	1.33064	9.46e-07	1.23315	0.388889	1.64088
hsa-mir-4739	1.32898	0.000214655	0.188202	0.0111111	0.250117
hsa-mir-148b	1.32802	3.51e-34	708.949	310.933	941.496
hsa-mir-516b-1	1.31881	0.0239214	0.674157	0.266667	0.889084
hsa-mir-548az	1.31819	0.00195585	0.264045	0.0333333	0.348062
hsa-mir-3194	1.31612	1.51e-06	1.00187	0.322222	1.31858
hsa-mir-4517	1.31236	0.000434129	0.230337	0.0333333	0.302285
hsa-mir-4713	1.31151	0.000859154	0.16573	0	0.217357
hsa-mir-4777	1.30726	2.53e-08	1.07397	0.322222	1.40396
hsa-mir-191	1.30691	7.97e-23	3813.94	1778.19	4984.48
hsa-mir-4533	1.30156	0.0240969	0.359551	0.0777778	0.467978
hsa-mir-493	1.3004	1.66e-19	52.9279	18.5444	68.8276
hsa-mir-3648	1.29687	8.9e-09	10.1536	5.75556	13.1678
hsa-mir-1292	1.29282	7.5e-10	1.87734	0.688889	2.42707
hsa-mir-5690	1.28937	3.88e-05	0.794007	0.322222	1.02377
hsa-mir-1307	1.28713	1.55e-23	4930.72	1901.73	6346.5
hsa-mir-3178	1.28586	1.31e-05	0.587079	0.155556	0.754898
hsa-mir-5691	1.282	1.74e-05	1.55618	0.544444	1.99502
hsa-mir-4714	1.27561	3.01e-05	1.78933	0.877778	2.28248
hsa-mir-7112-1	1.27375	0.000639496	0.439139	0.144444	0.559354
hsa-mir-590	1.27347	1.02e-20	66.4569	32.1333	84.6311
hsa-mir-6822	1.27327	3.86e-05	0.222846	0.0222222	0.283745
hsa-mir-181b-1	1.27108	7.46e-24	1649.09	590.978	2096.12
hsa-mir-3690-1	1.26858	8.08e-09	2.7191	0.944444	3.44941
hsa-mir-1537	1.26743	3.81e-06	0.906367	0.311111	1.14876
hsa-mir-1229	1.25637	3.23e-06	3.04588	1.27778	3.82675
hsa-mir-5581	1.25612	4.43e-07	1.08708	0.4	1.3655
hsa-mir-7-1	1.25319	1.8e-18	132.092	57.3444	165.536
hsa-mir-503	1.25064	3.9e-13	58.573	24.9111	73.2536
hsa-mir-93	1.24983	3.38e-27	20267.7	8972.58	25331.2
hsa-mir-6840	1.24678	0.00372766	0.177903	0.0222222	0.221806
hsa-mir-4654	1.24039	0.000349203	0.368914	0.0888889	0.457597
hsa-mir-4793	1.23965	0.000627604	0.254682	0.0333333	0.315717
hsa-mir-3618	1.23178	0.000332401	0.333333	0.0777778	0.410594
hsa-mir-545	1.2265	1.45e-08	2.55899	1.13333	3.13859
hsa-mir-4435-2	1.22559	0.000777992	0.244382	0.0444444	0.299512
hsa-mir-4657	1.21689	3.13e-05	0.429775	0.1	0.522991
hsa-mir-103a-2	1.21229	1.05e-24	42.4654	18.0111	51.4803
hsa-mir-3159	1.20895	0.00370088	0.141386	0	0.170929
hsa-mir-6777	1.19876	8.06e-07	2.09457	0.777778	2.51089
hsa-mir-6854	1.19535	6.78e-12	3.05524	1.14444	3.65209
hsa-mir-6739	1.19229	0.000155441	0.357678	0.0888889	0.426455
hsa-mir-4442	1.1913	6.65e-07	1.05805	0.355556	1.26046
hsa-mir-3170	1.18986	2.34e-09	7.42697	3.31111	8.83708
hsa-mir-658	1.17809	6.58e-07	1.05243	0.355556	1.23987
hsa-mir-5684	1.17486	1.04e-07	1.53371	0.511111	1.80189
hsa-mir-3682	1.17471	3.75e-10	3.77154	1.61111	4.43046
hsa-mir-3115	1.17168	0.000667744	0.202247	0.0222222	0.236968
hsa-mir-548e	1.17107	6.07e-09	1.93258	0.711111	2.2632
hsa-mir-3678	1.16756	7.88e-08	2.67884	1.05556	3.12771
hsa-mir-3127	1.16756	1.18e-16	32.7163	13.7222	38.1983
hsa-mir-455	1.16589	2.56e-10	908.906	469.067	1059.69
hsa-mir-4789	1.16432	0.000676463	0.277154	0.0555556	0.322695
hsa-mir-3655	1.1614	1.53e-06	0.857678	0.288889	0.996109
hsa-mir-7112-2	1.15774	0.00156361	0.490637	0.188889	0.56803
hsa-mir-466	1.14524	0.0026565	0.318352	0.1	0.364588
hsa-mir-4666a	1.14226	0.000234987	0.262172	0.0444444	0.29947
hsa-mir-4677	1.14198	7.97e-23	37.9597	16.6333	43.3494
hsa-mir-421	1.14187	1.61e-15	10.6835	4.75556	12.1992
hsa-mir-17	1.14119	2.64e-14	2478.71	1278.78	2828.68
hsa-mir-4444-1	1.13188	2.72e-10	2.46442	1.04444	2.78943
hsa-mir-1305	1.12808	0.00114095	0.606742	0.2	0.684455
hsa-mir-15b	1.12567	2.24e-17	842.845	477.111	948.768
hsa-mir-636	1.12468	4.79e-05	1.1985	0.588889	1.34793
hsa-mir-3911	1.1197	0.00171294	0.469101	0.166667	0.525254
hsa-mir-4484	1.11768	0.00016087	0.878277	0.322222	0.981632
hsa-mir-340	1.11634	5.87e-29	107.282	44.2333	119.763
hsa-mir-3940	1.11631	1.76e-07	3.91573	2	4.37118
hsa-mir-3691	1.11553	7.81e-05	0.884831	0.322222	0.987057
hsa-mir-1268b	1.11517	0.000597485	0.266854	0.0555556	0.297587
hsa-mir-6781	1.10849	5.69e-05	0.857678	0.322222	0.950727
hsa-mir-5003	1.10795	4.34e-06	1.55805	0.733333	1.72625
hsa-mir-6087	1.1066	6.66e-06	99.7022	72.5222	110.331
hsa-mir-425	1.10246	2.09e-13	1526.06	957.167	1682.43
hsa-mir-6737	1.10026	5.82e-05	0.931648	0.377778	1.02506
hsa-mir-6735	1.09821	0.000867364	0.312734	0.0777778	0.343447
hsa-mir-8072	1.09271	6.43e-05	0.580524	0.2	0.634345
hsa-mir-5586	1.08884	3.33e-15	14.221	6.2	15.4844
hsa-mir-3929	1.08535	0.000374653	0.114232	0	0.123982
hsa-mir-3183	1.07608	0.000196039	0.191011	0.0222222	0.205542
hsa-mir-6798	1.07494	2.42e-05	1.49251	0.644444	1.60435
hsa-mir-331	1.07492	1.61e-16	130.134	64.4778	139.883
hsa-mir-4791	1.07373	9.57e-06	1.37453	0.644444	1.47588
hsa-mir-873	1.07297	0.0270769	0.427903	0.177778	0.459128
hsa-mir-4482	1.06872	0.0138029	0.444757	0.122222	0.475321
hsa-mir-600	1.0684	0.000381829	0.340824	0.0888889	0.364137
hsa-mir-618	1.0637	0.000416092	3.25375	1.24444	3.46101
hsa-mir-516b-2	1.06256	0.0445789	0.386704	0.166667	0.410898
hsa-mir-579	1.06223	3.81e-06	2.22566	1.14444	2.36416
hsa-mir-128-2	1.06112	4.4e-22	225.747	94.5667	239.545
hsa-mir-5582	1.06021	0.000850213	0.307116	0.0888889	0.325609
hsa-mir-153-2	1.05801	1.28e-05	201.924	103.278	213.639
hsa-mir-597	1.05705	0.000271785	0.36236	0.1	0.383033
hsa-mir-4444-2	1.05595	4.73e-07	1.44663	0.622222	1.52756
hsa-mir-559	1.05046	0.00490278	0.338015	0.122222	0.355071
hsa-mir-7-2	1.04291	7.49e-05	2.96816	1.44444	3.09553
hsa-mir-3651	1.04243	2.49e-06	4.04682	2.03333	4.21854
hsa-mir-671	1.03825	8.55e-21	32.4382	15.4444	33.6791
hsa-mir-153-1	1.03589	0.000315563	10.1938	5.37778	10.5597
hsa-mir-149	1.02783	1.55e-07	571.801	295.7	587.716
hsa-mir-3145	1.02776	0.00523101	0.231273	0.0666667	0.237694
hsa-mir-7161	1.02719	0.000973324	0.147004	0.0111111	0.151001
hsa-mir-4522	1.02394	0.000319125	0.622659	0.222222	0.637564
hsa-mir-3615	1.02368	3.09e-10	18.3352	9.98889	18.7695
hsa-mir-3928	1.02334	1.13e-08	7.04869	3.78889	7.2132
hsa-mir-4742	1.02283	7.23e-09	3.46348	1.78889	3.54257
hsa-mir-15a	1.0224	2.17e-28	579.552	307.522	592.535
hsa-mir-5682	1.01941	0.0277481	0.127341	0.0111111	0.129812
hsa-mir-4763	1.01739	0.000659607	1.05712	0.444444	1.0755
hsa-mir-3613	1.01732	8.18e-20	45.4354	23.7444	46.2225
hsa-mir-6125	1.01428	9.29e-06	0.951311	0.355556	0.964891
hsa-mir-1265	1.01426	0.00962729	0.161985	0.0111111	0.164296
hsa-mir-4431	1.00855	0.0213532	0.205056	0.0555556	0.20681
hsa-mir-3140	1.00432	0.00128509	0.46161	0.177778	0.463606
hsa-mir-4306	1.00324	0.0023995	0.227528	0.0444444	0.228264
hsa-mir-572	1.00096	0.000549075	0.148876	0.0111111	0.14902
hsa-mir-138-1	1.00026	0.00680513	2.77809	1.54444	2.77881
hsa-mir-218-2	-1.00291	8.39e-31	149.995	277.633	150.431
hsa-mir-655	-1.01213	3.14e-18	9.20412	17.4111	9.31576
hsa-mir-1468	-1.02031	6.48e-14	24.4007	44.8111	24.8964
hsa-mir-4632	-1.02449	6.14e-06	0.418539	1	0.428789
hsa-mir-487a	-1.02674	1.26e-14	5.28184	10.4444	5.42305
hsa-mir-6756	-1.02771	2.66e-05	0.082397	0.277778	0.0846803
hsa-mir-487b	-1.03363	2.53e-20	18.7996	34.5111	19.4319
hsa-mir-656	-1.03688	1.25e-13	2.80712	5.18889	2.91065
hsa-mir-4520b	-1.03915	4.82e-06	0.0393258	0.211111	0.0408655
hsa-mir-4670	-1.04341	2.38e-05	0.129213	0.377778	0.134822
hsa-mir-888	-1.04962	0.000129044	0.0337079	0.188889	0.0353805
hsa-mir-411	-1.06052	9.97e-19	27.6414	49.3222	29.3143
hsa-mir-370	-1.06534	9.19e-22	37.3605	67.9333	39.8015
hsa-mir-193a	-1.06631	3.64e-42	1730.21	3224.37	1844.94
hsa-mir-561	-1.06815	1.07e-06	0.824906	1.92222	0.881125
hsa-mir-6827	-1.06874	5.76e-06	0.222846	0.566667	0.238166
hsa-mir-140	-1.07707	5.45e-30	3096.45	5483.2	3335.08
hsa-mir-4703	-1.08332	1.03e-05	0.0758427	0.266667	0.0821617
hsa-mir-758	-1.08801	7.85e-23	75.2434	127.633	81.8657
hsa-mir-4770	-1.09975	3.89e-05	0.113296	0.3	0.124598
hsa-mir-329-1	-1.11113	4.05e-11	1.37734	3	1.53041
hsa-mir-4491	-1.11997	1.31e-09	1.42135	2.88889	1.59187
hsa-mir-6716	-1.12095	3.63e-24	2.79401	5.5	3.13194
hsa-mir-143	-1.12928	8.48e-27	180921	318328	204310
hsa-mir-494	-1.13513	1.73e-16	5.87547	12.2444	6.6694
hsa-mir-584	-1.13819	8.3e-17	168.522	421.711	191.809
hsa-mir-376c	-1.14441	1.65e-22	18.5824	38.2222	21.2658
hsa-mir-4740	-1.14698	3.32e-07	0.2397	0.588889	0.274932
hsa-mir-4510	-1.15508	9.88e-11	0.819288	2.05556	0.946345
hsa-mir-4433b	-1.16189	0.00172585	0.236891	0.9	0.275243
hsa-mir-202	-1.17133	2.62e-11	3.5927	7.1	4.20825
hsa-mir-7976	-1.17451	2.36e-07	0.321161	0.988889	0.377206
hsa-mir-654	-1.21221	8.91e-27	84.7828	189.611	102.775
hsa-mir-326	-1.22079	2.69e-17	38.6798	86.5222	47.22
hsa-mir-605	-1.22441	1.8e-13	1.4897	3.42222	1.82401
hsa-mir-3656	-1.22451	4.89e-07	0.0983146	0.344444	0.120387
hsa-mir-365a	-1.22551	7.02e-44	360.113	796.667	441.324
hsa-mir-4520a	-1.22948	5.45e-07	0.0524345	0.288889	0.0644671
hsa-mir-365b	-1.22959	2.92e-44	359.057	796.178	441.492
hsa-mir-432	-1.23665	7.41e-21	25.7865	52.5444	31.889
hsa-mir-676	-1.25005	7e-23	2.63202	6.37778	3.29017
hsa-mir-3622a	-1.27182	1.53e-07	0.660112	1.67778	0.839547
hsa-mir-329-2	-1.27215	8.18e-16	1.51966	3.45556	1.93324
hsa-mir-6766	-1.28155	5.09e-09	0.250936	0.677778	0.321587
hsa-mir-379	-1.29313	8.2e-36	2970.19	6114.89	3840.84
hsa-mir-299	-1.29375	6.84e-33	12.8427	31.0444	16.6152
hsa-mir-497	-1.31447	1.81e-49	103.599	256.078	136.178
hsa-mir-1295a	-1.35843	6.29e-18	4.30805	10.0444	5.85218
hsa-mir-6510	-1.35986	3.1e-09	29.8071	77.1556	40.5336
hsa-mir-6892	-1.37128	2.34e-37	8.85019	22.1444	12.1361
hsa-mir-488	-1.37958	8.24e-08	1.23689	2.83333	1.70639
hsa-mir-1262	-1.38645	1.94e-24	2.37828	5.64444	3.29736
hsa-mir-377	-1.39386	1.25e-39	11.8848	28.0667	16.5658
hsa-mir-433	-1.40914	7.28e-25	4.43539	10.7	6.25009
hsa-mir-381	-1.4141	5.28e-46	124.378	268.956	175.883
hsa-mir-452	-1.41602	5.57e-17	202.583	547.189	286.861
hsa-mir-6513	-1.42312	7e-14	0.399813	1.16667	0.568981
hsa-mir-607	-1.4265	4.1e-17	0.852996	3.15556	1.2168
hsa-mir-6730	-1.42807	1.23e-12	0.38764	1.2	0.553578
hsa-mir-195	-1.43284	2.88e-64	193.72	472.1	277.57
hsa-mir-6715b	-1.44837	3.56e-06	0.17603	0.622222	0.254957
hsa-mir-378d-1	-1.46933	1.18e-16	0.588015	1.71111	0.86399
hsa-mir-378c	-1.48946	3.25e-45	17.2472	44	25.6889
hsa-mir-4780	-1.50499	7.15e-06	0.458801	1.45556	0.69049
hsa-mir-495	-1.51177	1.21e-47	25.5993	69.5333	38.7003
hsa-mir-133a-1	-1.51213	2.2e-16	14.2135	56.8222	21.4927
hsa-mir-6717	-1.52289	6.23e-10	0.191011	0.688889	0.29089
hsa-mir-335	-1.53276	9.62e-36	374.991	1090.02	574.771
hsa-mir-383	-1.54765	1.24e-05	5.50281	17.3	8.51643
hsa-mir-4759	-1.54986	2.94e-12	0.191948	0.755556	0.297492
hsa-mir-211	-1.58483	3.72e-05	0.700375	1.98889	1.10997
hsa-mir-378a	-1.59007	1.03e-52	809.635	2094.47	1287.38
hsa-mir-378d-2	-1.59321	1.39e-21	0.741573	2.22222	1.18148
hsa-mir-3199-1	-1.60375	6.86e-41	1.60955	4.94444	2.58132
hsa-mir-6809	-1.60812	2.48e-13	0.090824	0.477778	0.146056
hsa-mir-205	-1.62112	2.84e-21	8567.94	26088.7	13889.6
hsa-mir-1247	-1.63425	1.03e-22	140.412	386.622	229.469
hsa-mir-770	-1.67408	2.24e-13	0.191011	0.866667	0.319768
hsa-mir-511	-1.69234	2.53e-38	27.5824	95.5111	46.6789
hsa-mir-6883	-1.70825	1.94e-15	0.103933	0.555556	0.177542
hsa-mir-551b	-1.7379	1.41e-30	5.42697	21.6667	9.43153
hsa-mir-3199-2	-1.75514	3.86e-47	2.00749	6.12222	3.52342
hsa-mir-585	-1.76137	4.28e-28	1.88858	5.71111	3.32648
hsa-mir-125b-2	-1.77833	4.97e-66	80.7996	232.456	143.689
hsa-let-7c	-1.77913	1.63e-78	9817.8	28410	17467.1
hsa-mir-4532	-1.77925	8.98e-23	0.937266	3.27778	1.66763
hsa-mir-6746	-1.85333	6.83e-18	0.233146	1.08889	0.432097
hsa-mir-4524a	-1.91704	2.52e-25	0.386704	1.74444	0.741326
hsa-mir-100	-1.92215	2.52e-98	12805.3	39713.9	24613.7
hsa-mir-10b	-1.92998	1.06e-124	274406	861892	529597
hsa-mir-665	-1.94519	1.71e-46	1.53745	5.85556	2.99065
hsa-mir-4678	-1.9473	4.15e-14	0.104869	0.977778	0.204211
hsa-mir-125b-1	-1.96944	1.8e-106	2768.68	9437.72	5452.75
hsa-mir-337	-2.0161	1.92e-82	132.912	509.822	267.964
hsa-mir-3612	-2.12772	1.42e-25	0.0290262	0.477778	0.0617596
hsa-mir-99a	-2.14474	9.14e-107	2995.37	11233.2	6424.3
hsa-mir-145	-2.18794	2.56e-137	4925.22	22825.8	10776.1
hsa-mir-6715a	-2.19343	2.53e-17	0.840824	4.48889	1.84428
hsa-mir-486-2	-2.2847	3.25e-19	0.272472	2.14444	0.622518
hsa-mir-1258	-2.29645	1.63e-50	4.5618	20.1556	10.4759
hsa-mir-5683	-2.34948	2.09e-43	45.838	182.3	107.695
hsa-mir-144	-2.45733	7.99e-66	248.051	2114.28	609.543
hsa-mir-204	-2.64545	1.54e-53	15.7968	86.2444	41.7897
hsa-mir-6507	-2.73687	2.67e-38	0.695693	4.68889	1.90402
hsa-mir-451a	-2.78449	4.51e-79	1035.11	10638.5	2882.25
hsa-mir-139	-2.90087	3.18e-238	198.638	1282.82	576.223
hsa-mir-4732	-3.2165	1.05e-55	0.654494	9.61111	2.10518
hsa-mir-486	-4.16698	6.14e-227	275.925	6985.26	1149.77

## Sheet: Supplementary Table S3
Supplementary Table S3 : Statistical analysis of selected miRNAs expression in TCGA BRCA Stages
Tumor upregulated miRNAs							Tumor downregulated miRNAs
BRCA Stage I							BRCA Stage I
Comparison	logFC	FDR	Delta	Stage_I	Paracancerous		Comparison	logFC	FDR	Delta	Stage_I	Paracancerous
hsa-mir-190b	3.06718	3.46735e-36	229.649	74.8729	7.48889		hsa-mir-337	-1.73885	4.55022e-37	-275.911	158.674	509.822
hsa-mir-183	2.74737	4.82301e-74	173681	63217.2	8106.11		hsa-mir-1262	-1.33136	2.67526e-16	-3.34679	2.51381	5.64444
hsa-mir-3610	1.86	7.94525e-16	7.57358	4.07182	0.933333		hsa-mir-5683	-2.07263	2.66106e-21	-116.067	56	182.3
hsa-mir-429	2.32431	2.69232e-54	1052.1	452.652	84.4111		hsa-mir-99a	-1.98143	1.00165e-77	-6509.69	3285.34	11233.2
BRCA Stage II							hsa-mir-10b	-1.87497	3.04317e-82	-515585	274984	861892
Comparison	logFC	FDR	Delta	Stage_II	Paracancerous		BRCA Stage II
hsa-mir-190b	3.14254	6.53926e-33	243.445	77.4674	7.48889		Comparison	logFC	FDR	Delta	Stage_II	Paracancerous
hsa-mir-183	2.91409	2.78208e-83	195511	67091.4	8106.11		hsa-mir-337	-2.05173	7.01077e-69	-269.147	131.181	509.822
hsa-mir-3610	2.06019	5.36841e-24	9.31783	4.5228	0.933333		hsa-mir-1262	-1.35167	2.83655e-21	-3.27352	2.42182	5.64444
hsa-mir-429	2.55803	6.7787e-52	1270.29	496.59	84.4111		hsa-mir-5683	-2.39669	9.44036e-40	-105.63	44.0733	182.3
BRCA Stage III							hsa-mir-99a	-2.22006	3.48584e-95	-6303.17	2839.19	11233.2
Comparison	logFC	FDR	Delta	Stage_III	Paracancerous		hsa-mir-10b	-1.98862	2.98315e-119	-528132	265577	861892
hsa-mir-190b	3.29562	2.68411e-41	270.496	82.0776	7.48889		BRCA Stage III
hsa-mir-183	2.76513	1.13985e-87	163867	59262	8106.11		Comparison	logFC	FDR	Delta	Stage_III	Paracancerous
hsa-mir-3610	2.20494	4.18363e-21	11.5647	5.2449	0.933333		hsa-mir-337	-2.09562	8.52655e-74	-262.611	125.314	509.822
hsa-mir-429	2.44279	3.38063e-44	1141.53	467.306	84.4111		hsa-mir-1262	-1.49909	2.3819e-26	-3.38365	2.25714	5.64444
BRCA Stage IV							hsa-mir-5683	-2.36358	1.07936e-29	-106.67	45.1306	182.3
Comparison	logFC	FDR	Delta	Stage_IV	Paracancerous		hsa-mir-99a	-2.04288	3.43823e-75	-6801.41	3329.33	11233.2
hsa-mir-190b	2.73966	5.10784e-15	135.987	49.6364	7.48889		hsa-mir-10b	-1.80792	6.61446e-82	-546683	302382	861892
hsa-mir-183	2.99366	4.66213e-48	147850	49387.6	8106.11		BRCA Stage IV
hsa-mir-3610	1.90026	2.94453e-06	5.78714	3.04545	0.933333		Comparison	logFC	FDR	Delta	Stage_IV	Paracancerous
hsa-mir-429	2.96437	2.01271e-36	1329.52	448.5	84.4111		hsa-mir-337	-2.33567	1.59176e-16	-229.214	98.1364	509.822
							hsa-mir-1262	-1.63723	9.25476e-08	-2.75352	1.68182	5.64444
							hsa-mir-5683	-2.83812	8.31544e-09	-121.91	42.9545	182.3
							hsa-mir-99a	-2.30657	2.4286e-26	-5337.09	2313.86	11233.2
							hsa-mir-10b	-2.0226	8.35066e-35	-530936	262502	861892

## Sheet: Supplementary Table S4
Supplementary Table S4 : ROC and cut-off statistical analysis of the upregulated miRNA signature in TCGA BRCA patients
Receiver Operating Curve analysis								Cut-off point analysis
Tumor upregulated signature								Tumor upregulated signature
miRNA ID	AUC	SE.AUC	LowerLimit	UpperLimit	z	p-value		Performance measures	Value	Lower_Limit	Upper_Limit
hsa-mir-190b	0.827571	0.0145465	0.79906	0.856082	22.519	2.70678e-112		Sensitivity	0.893	0.841	0.913
hsa-mir-183	0.951881	0.0101614	0.931965	0.971797	44.4705	0		Specificity	0.856	0.766	0.921
hsa-mir-3610	0.793132	0.0210502	0.751874	0.834389	13.9254	4.44206e-44		Positive Predictive Value	0.986	0.975	0.988
hsa-mir-429	0.896972	0.0145959	0.868364	0.925579	27.1975	6.94359e-163		Negative Predictive Value	0.344	0.305	0.507
Upregulated signature	0.924992	0.0133407	0.898845	0.951139	31.857	1.05483e-222		Positive Likelihood Ratio	5.976	3.613	9.887
								Negative Likelihood Ratio	0.16	0.135	0.19
								Optimal cut-off method	Youden
								Optimal cut-off point	6.06283
								Optimal criterion	0.718811

## Sheet: Supplementary Table S5
Supplementary Table S5 : ROC and cut-off statistical analysis of the control miRNA signature in TCGA BRCA patients
Receiver Operating Curve analysis								Cut-off point analysis
Control signature								Control signature
miRNA ID	AUC	SE.AUC	LowerLimit	UpperLimit	z	p-value		Performance measures	Value	Lower_Limit	Upper_Limit
hsa-mir-149	0.562243	0.0230557	0.517055	0.607431	2.69968	0.00694065		Sensitivity	0.536	0.505	0.566
hsa-mir-618	0.535457	0.024845	0.486762	0.584153	1.42714	0.153539		Specificity	0.644	0.537	0.743
hsa-mir-153-2	0.484677	0.028988	0.427862	0.541493	-0.528597	0.597085		Positive Predictive Value	0.947	0.92	0.953
hsa-mir-135a-1	0.420765	0.0291536	0.363625	0.477905	-2.71785	0.00657078		Negative Predictive Value	0.104	0.093	0.156
hsa-mir-1248	0.607426	0.0296452	0.549323	0.66553	3.62373	0.000290383		Positive Likelihood Ratio	1.507	1.135	2.001
Control signature	0.522388	0.0297447	0.464089	0.580686	0.752659	0.451655		Negative Likelihood Ratio	0.72	0.61	0.851
								Optimal cut-off method	Youden
								Optimal cut-off point	2
								Optimal criterion	0.180258

## Sheet: Supplementary Table S6
Supplementary Table S6 : Statistical analysis of miRNA expression in TCGA BRCA clinical cohorts
Tumor upregulated signature					Tumor downregulated signature
Multiple Comparisons (Kruskal-Wallis Dunn's method)					Multiple Comparisons (Kruskal-Wallis Dunn's method)
AJCC_tumor_stage					AJCC_pathologic_stage
Comparison	Diff of Ranks	Q	Significant?		Comparison	Diff of Ranks	Q	Significant?
Paracancerous vs. Stage_I	491.723	11.331	Yes		Paracancerous vs. Stage_I	-419.614	9.67	Yes
Paracancerous vs. Stage_II	492.997	12.982	Yes		Paracancerous vs. Stage_II	-501.282	13.2	Yes
Paracancerous vs. Stage_III	518.932	12.513	Yes		Paracancerous vs. Stage_III	-464.71	11.206	Yes
Paracancerous vs. Stage_IV	393.321	4.915	Yes		Paracancerous vs. Stage_IV	-599.031	7.486	Yes
Paracancerous vs. Stage_X	365.867	3.665	Yes		Paracancerous vs. Stage_X	-689.43	6.906	Yes
AJCC_metastasis_status					AJCC_metastasis_status
Comparison	Diff of Ranks	Q	Significant?		Comparison	Diff of Ranks	Q	Significant?
Paracancerous vs. M0	479.524	12.883	Yes		Paracancerous vs. M0	-505.126	13.57	Yes
Paracancerous vs. M1	399.267	4.8	Yes		Paracancerous vs. M1	-571.722	6.874	Yes
Paracancerous vs. MX	592.566	13.411	Yes		Paracancerous vs. MX	-359.834	8.144	Yes
Paracancerous vs. cM0 (i+)	469.7	3.311	Yes		Paracancerous vs. cM0 (i+)	-350.622	2.472	No
AJCC_invasion_status					AJCC_invasion_status
Comparison	Diff of Ranks	Q	Significant?		Comparison	Diff of Ranks	Q	Significant?
Paracancerous vs. N0	474.771	12.329	Yes		Paracancerous vs. N0	-490.792	12.745	Yes
Paracancerous vs. N1	508.102	12.804	Yes		Paracancerous vs. N1	-461.514	11.63	Yes
Paracancerous vs. N2	513.824	10.912	Yes		Paracancerous vs. N2	-537.893	11.424	Yes
Paracancerous vs. N3	538.62	10.313	Yes		Paracancerous vs. N3	-417.2	7.988	Yes
Paracancerous vs. NX	497.117	5.977	Yes		Paracancerous vs. NX	-625.372	7.519	Yes
Pathological t					Pathological t
Comparison	Diff of Ranks	Q	Significant?		Comparison	Diff of Ranks	Q	Significant?
Paracancerous vs. T1	484.634	11.861	Yes		Paracancerous vs. T1	-425.599	10.416	Yes
Paracancerous vs. T2	498.713	13.146	Yes		Paracancerous vs. T2	-519.816	13.702	Yes
Paracancerous vs. T3	529.65	11.551	Yes		Paracancerous vs. T3	-398.16	8.683	Yes
Paracancerous vs. T4	393.072	6.094	Yes		Paracancerous vs. T4	-589.686	9.142	Yes
Paracancerous vs. Tx	491.867	2.491	No		Paracancerous vs. Tx	-658.789	3.336	Yes
Vital status					Vital status
Comparison	Diff of Ranks	Q	Significant?		Comparison	Diff of Ranks	Q	Significant?
Paracancerous vs. Alive	498.905	13.429	Yes		Paracancerous vs. Alive	-476.83	12.835	Yes
Paracancerous vs. Dead	471.933	10.533	Yes		Paracancerous vs. Dead	-524.116	11.698	Yes

## Sheet: Supplementary Table S7
Supplementary Table S7 : ROC and cut-off statistical analysis of the downregulated miRNA signature in TCGA BRCA patients
Receiver Operating Curve analysis								Cut-off point analysis
Tumor downregulated signature								Tumor downregulated signature
miRNA ID	AUC	SE.AUC	LowerLimit	UpperLimit	z	p-value		Performance measures	Value	Lower_Limit	Upper_Limit
hsa-mir-337	0.855282	0.0183294	0.819357	0.891207	19.3832	1.0697e-83		Sensitivity	0.911	0.832	0.961
hsa-mir-1262	0.777499	0.0238195	0.730813	0.824184	11.6501	2.2923e-31		Specificity	0.839	0.816	0.861
hsa-mir-5683	0.835669	0.0169744	0.8024	0.868938	19.775	4.8861e-87		Positive Predictive Value	0.322	0.287	0.532
hsa-mir-99a	0.900155	0.0128916	0.874888	0.925422	31.0399	1.56161e-211		Negative Predictive Value	0.991	0.982	0.993
hsa-mir-10b	0.896651	0.0135159	0.87016	0.923142	29.3469	2.6156e-189		Positive Likelihood Ratio	5.662	4.868	6.584
Downregulated signature	0.914997	0.0125465	0.890407	0.939588	33.0768	6.40084e-240		Negative Likelihood Ratio	0.106	0.055	0.205
								Optimal cut-off method	Youden
								Optimal cut-off point	9.05156
								Optimal criterion	0.750181

## Sheet: Supplementary Table S8
Supplementary Table S8 : Statistical analysis of miRNA expression in TCGA multi-cancer cohorts organised in organ primaries
Multiple Comparisons (Holm-Sidak method)
Signature within Breast
Comparison	Diff of Means	t	Unadjusted P	Critical Level	Significant?
Control vs. Upregulated signature	1.647	7.374	<0.001	0.05	Yes
Control vs. Downregulated signature	-2.967	14.087	<0.001	0.025	Yes
Signature within Reproductive
Comparison	Diff of Means	t	Unadjusted P	Critical Level	Significant?
Control vs. Upregulated signature	1.183	2.187	0.034	0.05	Yes
Control vs. Downregulated signature	-1.965	3.631	<0.001	0.025	Yes
Signature within Uropoetic
Comparison	Diff of Means	t	Unadjusted P	Critical Level	Significant?
Control vs. Upregulated signature	0.28	0.517	0.608	0.05	No
Control vs. Downregulated signature	-0.861	1.591	0.119	0.025	No
Signature within Respiratory
Comparison	Diff of Means	t	Unadjusted P	Critical Level	Significant?
Control vs. Upregulated signature	0.422	0.552	0.584	0.05	No
Control vs. Downregulated signature	-0.801	1.047	0.301	0.025	No
Signature within Gastrointestinal
Comparison	Diff of Means	t	Unadjusted P	Critical Level	Significant?
Control vs. Upregulated signature	1.704	3.856	<0.001	0.025	Yes
Control vs. Downregulated signature	-0.451	1.021	0.313	0.05	No
Signature within Other
Comparison	Diff of Means	t	Unadjusted P	Critical Level	Significant?
Control vs. Upregulated signature	0.506	0.81	0.423	0.025	No
Control vs. Downregulated signature	-0.286	0.458	0.65	0.05	No

## Sheet: Supplementary Table S9
Supplementary Table S9a : GO analysis of upregulated miRNA signatures							Supplementary Table S9b : GO analysis of upregulated miRNA signatures							Supplementary Table 9c : GO analysis of upregulated miRNA signatures
Tumor upregulated signature (4-miRNAs)							Tumor upregulated signature (4-miRNAs)							Tumor upregulated signature (4-miRNAs)
miRNA disease enrichment analysis							miRNA target disease (DisGeNET) enrichment analysis							miRNA target KEGG enrichment analysis
Pathway	Total	Expected	Hits	Pval	FDR		Pathway	Total	Expected	Hits	Pval	FDR		Pathway	Total	Expected	Hits	Pval	FDR
regulation of cell cycle	886	33.3	61	3.02e-06	0.000131		Hemangiosarcoma	11	0.401	6	8.52e-07	8.52e-05		Pathways in cancer	310	12.1	32	2.05e-07	7.27e-06
negative regulation of apoptotic process	679	25.5	50	4.02e-06	0.000131		Uterine Cervical Neoplasm	18	0.656	7	1.71e-06	8.55e-05		Colorectal cancer	49	1.91	12	2.18e-07	7.27e-06
negative regulation of apoptotic process	679	25.5	50	4.02e-06	0.000131		Mammary Neoplasms, Experimental	73	2.66	10	0.00027	0.0067		Wnt signaling pathway	144	5.6	18	8.93e-06	0.000223
positive regulation of protein modification process	867	32.6	59	6.38e-06	0.000131		leukemia	27	0.984	6	0.000335	0.0067		Focal adhesion	200	7.78	21	2.45e-05	0.00049
negative regulation of programmed cell death	691	26	50	6.54e-06	0.000131		Abnormal lower motor neuron morphology	2	0.0729	2	0.00132	0.0168		Endometrial cancer	44	1.71	8	0.000239	0.00398
regulation of cellular protein metabolic process	1560	58.6	91	1.11e-05	0.000158		Angiocentric glioma	2	0.0729	2	0.00132	0.0168		Cell cycle	124	4.82	14	0.000279	0.00399
positive regulation of catalytic activity	1070	40.2	68	1.18e-05	0.000158		Neuroendocrine Tumors	7	0.255	3	0.00149	0.0168		Adherens junction	70	2.72	10	0.000322	0.00402
positive regulation of cellular protein metabolic process	968	36.4	63	1.26e-05	0.000158		Apathy	8	0.291	3	0.00233	0.0168		Renal cell carcinoma	60	2.33	9	0.000444	0.00455
negative regulation of cellular metabolic process	1660	62.5	95	1.73e-05	0.000165		Precursor T-Cell Lymphoblastic Leukemia-Lymphoma	8	0.291	3	0.00233	0.0168		Chronic myeloid leukemia	73	2.84	10	0.000455	0.00455
positive regulation of protein metabolic process	1080	40.7	68	1.8e-05	0.000165		Squamous cell carcinoma	66	2.4	8	0.00249	0.0168		Thyroid cancer	28	1.09	6	0.000587	0.00534
negative regulation of metabolic process	1820	68.5	102	1.81e-05	0.000165		Glioblastoma	41	1.49	6	0.00334	0.0168		Glioma	65	2.53	9	0.000811	0.00624
regulation of protein modification process	1250	46.9	75	2.89e-05	0.000241		Kidney Neoplasm	18	0.656	4	0.00349	0.0168		Arrhythmogenic right ventricular cardiomyopathy (ARVC)	12	0.467	4	0.000857	0.00624
negative regulation of protein metabolic process	540	20.3	40	3.35e-05	0.000258		Astrocytoma	18	0.656	4	0.00349	0.0168		Neurotrophin signaling pathway	123	4.78	13	0.000873	0.00624
cell cycle	1860	69.9	101	6.89e-05	0.000425		Adenocarcinoma	70	2.55	8	0.00362	0.0168		Small cell lung cancer	80	3.11	10	0.000953	0.00635
negative regulation of cellular protein metabolic process	463	17.4	35	6.94e-05	0.000425		Uterine Neoplasms	3	0.109	2	0.00386	0.0168		p53 signaling pathway	68	2.64	9	0.00113	0.00706
regulation of protein kinase activity	698	26.2	47	7.57e-05	0.000425		Absent frontal sinuses	3	0.109	2	0.00386	0.0168		ErbB signaling pathway	87	3.38	10	0.00183	0.0108
regulation of protein phosphorylation	987	37.1	61	7.91e-05	0.000425		Aplasia of frontal sinus	3	0.109	2	0.00386	0.0168		Phagosome	53	2.06	7	0.00406	0.0226
positive regulation of cell cycle	113	4.25	14	8.5e-05	0.000425		Cecal Neoplasms	3	0.109	2	0.00386	0.0168		Regulation of actin cytoskeleton	182	7.08	15	0.00442	0.0233
regulation of protein metabolic process	1820	68.6	99	8.59e-05	0.000425		Craniopharyngioma	3	0.109	2	0.00386	0.0168		Pancreatic cancer	69	2.68	8	0.00492	0.0246
regulation of kinase activity	743	27.9	49	8.89e-05	0.000425		Type 2 fiber atrophy	3	0.109	2	0.00386	0.0168		Bacterial invasion of epithelial cells	56	2.18	7	0.00554	0.0264
regulation of apoptotic process	1540	57.7	86	9.1e-05	0.000425		Complications of Diabetes Mellitus	3	0.109	2	0.00386	0.0168		Basal cell carcinoma	47	1.83	6	0.00907	0.0412
negative regulation of transferase activity	189	7.1	19	9.34e-05	0.000425		Abnormality of bone marrow cell morphology	3	0.109	2	0.00386	0.0168		Non-small cell lung cancer	52	2.02	6	0.0147	0.0639
regulation of transferase activity	768	28.9	50	0.000104	0.000452		Hepatic Encephalopathy	10	0.364	3	0.00472	0.0197		Hedgehog signaling pathway	56	2.18	6	0.0206	0.0858
embryo development	1080	40.7	65	0.000111	0.000462		Mammary Neoplasms	237	8.63	17	0.00531	0.0206		HTLV-I infection	199	7.74	14	0.0219	0.0876
negative regulation of RNA metabolic process	1020	38.5	62	0.000123	0.000492		Alzheimers Disease	45	1.64	6	0.00536	0.0206		Oocyte meiosis	108	4.2	9	0.0238	0.09
regulation of catalytic activity	1730	65.1	94	0.000132	0.000504		Rhabdomyosarcoma	11	0.401	3	0.00632	0.0217		Epstein-Barr virus infection	91	3.54	8	0.0243	0.09
regulation of programmed cell death	1550	58.4	86	0.000136	0.000504		Triangular face	34	1.24	5	0.00715	0.0217		mTOR signaling pathway	45	1.75	5	0.0292	0.104
positive regulation of metabolic process	2690	101	135	0.000143	0.000511		Stomach Neoplasms	167	6.08	13	0.00741	0.0217		Shigellosis	47	1.83	5	0.0345	0.119
negative regulation of cell cycle	520	19.5	37	0.00015	0.000517		Frontotemporal Lobar Degeneration	4	0.146	2	0.00754	0.0217		T cell receptor signaling pathway	98	3.81	8	0.0358	0.119
positive regulation of protein phosphorylation	681	25.6	45	0.000166	0.000553		Abnormally low-pitched voice	4	0.146	2	0.00754	0.0217		Aldosterone-regulated sodium reabsorption	34	1.32	4	0.0413	0.13
cell cycle arrest	428	16.1	32	0.000173	0.000558		Serum creatinine raised	4	0.146	2	0.00754	0.0217		Melanogenesis	101	3.93	8	0.0417	0.13
positive regulation of phosphate metabolic process	789	29.7	50	0.000199	0.000622		Hypoxia-Ischemia, Brain	4	0.146	2	0.00754	0.0217		Pathogenic Escherichia coli infection	35	1.36	4	0.0453	0.137
regulation of growth	548	20.6	38	0.000207	0.000627		prenatal alcohol exposure	4	0.146	2	0.00754	0.0217		Melanoma	68	2.64	6	0.0475	0.14
regulation of phosphorylation	1070	40.1	63	0.000218	0.000631		Colonic Neoplasms	79	2.88	8	0.00759	0.0217		Gap junction	89	3.46	7	0.0568	0.162
positive regulation of cellular metabolic process	2530	95	127	0.000221	0.000631		High pitched voice	12	0.437	3	0.0082	0.0228		Acute myeloid leukemia	57	2.22	5	0.0692	0.19
epithelial to mesenchymal transition	96	3.61	12	0.000247	0.000686		Melanocytic nevus	23	0.838	4	0.00876	0.0231		B cell receptor signaling pathway	75	2.92	6	0.0702	0.19
protein dephosphorylation	172	6.46	17	0.000264	0.000713		Hernia, Inguinal	50	1.82	6	0.00901	0.0231		VEGF signaling pathway	76	2.96	6	0.0739	0.194
positive regulation of hydrolase activity	497	18.7	35	0.000275	0.000713		Glioma	50	1.82	6	0.00901	0.0231		Fc gamma R-mediated phagocytosis	97	3.77	7	0.0821	0.209
positive regulation of phosphorylation	697	26.2	45	0.000278	0.000713		Astigmatism	13	0.474	3	0.0104	0.0245		Natural killer cell mediated cytotoxicity	138	5.37	9	0.0874	0.209
cell-matrix adhesion	159	5.98	16	0.000324	0.000802		Animal Mammary Neoplasms	67	2.44	7	0.0104	0.0245		Jak-STAT signaling pathway	99	3.85	7	0.0893	0.209
dephosphorylation	295	11.1	24	0.000329	0.000802		HIV Infections	52	1.89	6	0.0109	0.0245		Progesterone-mediated oocyte maturation	80	3.11	6	0.0897	0.209
cellular response to stress	1620	61.1	87	0.000384	0.000912		Umbilical hernia	38	1.38	5	0.0115	0.0245		MAPK signaling pathway	265	10.3	15	0.0898	0.209
negative regulation of cellular biosynthetic process	1220	45.9	69	0.000392	0.000912		Hirsutism	25	0.911	4	0.0118	0.0245		mRNA surveillance pathway	82	3.19	6	0.0982	0.223
negative regulation of phosphorylation	246	9.25	21	0.000405	0.000913		Osteosarcoma	25	0.911	4	0.0118	0.0245		Bladder cancer	29	1.13	3	0.101	0.224
intracellular protein kinase cascade	1140	42.7	65	0.000411	0.000913		Liver carcinoma	121	4.41	10	0.0122	0.0245		Herpes simplex infection	103	4.01	7	0.105	0.228
negative regulation of transcription, DNA-dependent	987	37.1	58	0.000443	0.000943		Cholangitis, Sclerosing	5	0.182	2	0.0123	0.0245		Notch signaling pathway	47	1.83	4	0.108	0.23
negative regulation of transcription, DNA-dependent	987	37.1	58	0.000443	0.000943		Intestinal Polyps	5	0.182	2	0.0123	0.0245		Alanine, aspartate and glutamate metabolism	32	1.24	3	0.126	0.261
macromolecular complex assembly	1120	42.2	64	0.000495	0.00103		Bone Marrow Diseases	5	0.182	2	0.0123	0.0245		Protein processing in endoplasmic reticulum	129	5.02	8	0.128	0.261
regulation of molecular function	2250	84.5	113	0.000541	0.0011		Bone neoplasms	5	0.182	2	0.0123	0.0245		Long-term depression	70	2.72	5	0.135	0.27
activation of cysteine-type endopeptidase activity involved in apoptotic process	91	3.42	11	0.000594	0.00118		Liver neoplasms	70	2.55	7	0.0131	0.0245		Cysteine and methionine metabolism	34	1.32	3	0.144	0.282
negative regulation of nucleobase-containing compound metabolic process	1130	42.5	64	0.00061	0.00118		Neoplasm Metastasis	87	3.17	8	0.0133	0.0245		Salmonella infection	72	2.8	5	0.147	0.283
negative regulation of biosynthetic process	1240	46.7	69	0.000615	0.00118		Varying degree of multiple fractures	26	0.947	4	0.0136	0.0245		GnRH signaling pathway	94	3.66	6	0.158	0.298
interphase	443	16.6	31	0.000675	0.00127		Prominent eyes	55	2	6	0.0142	0.0245		Insulin signaling pathway	137	5.33	8	0.163	0.298
negative regulation of phosphate metabolic process	293	11	23	0.000715	0.00132		Protruding eyes	55	2	6	0.0142	0.0245		Rheumatoid arthritis	19	0.739	2	0.167	0.298
regulation of binding	189	7.1	17	0.000786	0.00143		ovarian neoplasm	56	2.04	6	0.0154	0.0245		Graft-versus-host disease	19	0.739	2	0.167	0.298
heart development	487	18.3	33	0.000799	0.00143		Exophthalmos	56	2.04	6	0.0154	0.0245		Axon guidance	118	4.59	7	0.174	0.305
protein complex assembly	861	32.4	51	0.000827	0.00145		Prominent globes	56	2.04	6	0.0154	0.0245		Phenylalanine, tyrosine and tryptophan biosynthesis	5	0.194	1	0.18	0.31
peptidyl-amino acid modification	739	27.8	45	0.000958	0.00165		Increased fracture rate	27	0.984	4	0.0155	0.0245		Dilated cardiomyopathy	78	3.03	5	0.186	0.315
positive regulation of signal transduction	998	37.5	57	0.000985	0.00167		Frequent fractures	27	0.984	4	0.0155	0.0245		Amyotrophic lateral sclerosis (ALS)	39	1.52	3	0.192	0.319
interphase of mitotic cell cycle	435	16.3	30	0.00103	0.0017		Carcinoma, Pancreatic Ductal	15	0.546	3	0.0157	0.0245		Prion diseases	21	0.817	2	0.196	0.319
hematopoietic or lymphoid organ development	679	25.5	42	0.00104	0.0017		Structure of wormian bone	15	0.546	3	0.0157	0.0245		Endocytosis	101	3.93	6	0.198	0.319
hemopoiesis	640	24.1	40	0.00112	0.00181		Cafe-au-Lait Spots	15	0.546	3	0.0157	0.0245		Measles	102	3.97	6	0.205	0.325
positive regulation of developmental process	817	30.7	48	0.00139	0.00221		Birthmark	15	0.546	3	0.0157	0.0245		Circadian rhythm - mammal	22	0.856	2	0.21	0.328
negative regulation of catalytic activity	568	21.3	36	0.00155	0.00242		Neoplastic Cell Transformation	57	2.08	6	0.0167	0.025		TGF-beta signaling pathway	84	3.27	5	0.227	0.344
regulation of neuron apoptotic process	150	5.64	14	0.00157	0.00242		Weight decreased	57	2.08	6	0.0167	0.025		ECM-receptor interaction	84	3.27	5	0.227	0.344
positive regulation of cysteine-type endopeptidase activity involved in apoptotic process	118	4.43	12	0.0016	0.00242		Hyperparathyroidism	6	0.219	2	0.018	0.025		Hypertrophic cardiomyopathy (HCM)	25	0.972	2	0.254	0.379
negative regulation of transcription from RNA polymerase II promoter	552	20.7	35	0.00178	0.00266		Weak cry	6	0.219	2	0.018	0.025		Viral myocarditis	26	1.01	2	0.268	0.394
positive regulation of epithelial cell proliferation	120	4.51	12	0.00185	0.00272		Social disinhibition	6	0.219	2	0.018	0.025		Lysine degradation	47	1.83	3	0.276	0.4
cellular carbohydrate metabolic process	259	9.73	20	0.00189	0.00274		Polycystic Kidney, Autosomal Dominant	6	0.219	2	0.018	0.025		SNARE interactions in vesicular transport	27	1.05	2	0.283	0.404
regulation of MAPK cascade	559	21	35	0.00219	0.00313		Compression fracture of vertebral column	6	0.219	2	0.018	0.025		NOD-like receptor signaling pathway	49	1.91	3	0.297	0.411
positive regulation of cellular component organization	560	21	35	0.00226	0.00318		Collapse of vertebra	6	0.219	2	0.018	0.025		Alzheimer's disease	49	1.91	3	0.297	0.411
growth	839	31.5	48	0.00238	0.00331		Congenital ear anomaly NOS (disorder)	16	0.583	3	0.0188	0.0251		Fat digestion and absorption	9	0.35	1	0.3	0.411
protein autophosphorylation	192	7.22	16	0.00245	0.00336		Alcoholic Intoxication	16	0.583	3	0.0188	0.0251		Tight junction	118	4.59	6	0.31	0.419
gland development	303	11.4	22	0.0025	0.00338		Foot Deformities	16	0.583	3	0.0188	0.0251		Leishmaniasis	51	1.98	3	0.319	0.425
regulation of cell proliferation	1430	53.7	74	0.00261	0.00344		Long philtrum	76	2.77	7	0.0199	0.0262		Citrate cycle (TCA cycle)	30	1.17	2	0.327	0.427
regulation of hydrolase activity	843	31.7	48	0.00262	0.00344		Penile hypospadias	60	2.19	6	0.0211	0.0274		Phosphatidylinositol signaling system	75	2.92	4	0.333	0.427
positive regulation of transcription from RNA polymerase II promoter	800	30.1	46	0.00265	0.00344		Neuroblastoma	30	1.09	4	0.0223	0.0282		Fc epsilon RI signaling pathway	75	2.92	4	0.333	0.427
tissue morphogenesis	566	21.3	35	0.00269	0.00345		Medulloblastoma	30	1.09	4	0.0223	0.0282		Riboflavin metabolism	11	0.428	1	0.354	0.448
homeostasis of number of cells	196	7.37	16	0.00301	0.00381		Prostatic Intraepithelial Neoplasias	7	0.255	2	0.0246	0.0288		Dorso-ventral axis formation	12	0.467	1	0.379	0.472
positive regulation of cell differentiation	571	21.5	35	0.0031	0.00385		Diastasis recti	7	0.255	2	0.0246	0.0288		Inositol phosphate metabolism	58	2.26	3	0.394	0.472
cell cycle process	1420	53.2	73	0.00313	0.00385		Personality change	7	0.255	2	0.0246	0.0288		Glycerophospholipid metabolism	82	3.19	4	0.396	0.472
negative regulation of growth	197	7.4	16	0.00316	0.00385		Self-Injurious Behavior	7	0.255	2	0.0246	0.0288		Ether lipid metabolism	35	1.36	2	0.398	0.472
regulation of myeloid cell differentiation	145	5.45	13	0.00323	0.00389		Colorectal Neoplasms	116	4.23	9	0.0247	0.0288		Influenza A	107	4.16	5	0.403	0.472
immune system development	722	27.1	42	0.00327	0.00389		Precancerous Conditions	46	1.68	5	0.0248	0.0288		Apoptosis	83	3.23	4	0.405	0.472
response to abiotic stimulus	876	32.9	49	0.00337	0.00396		Thin upper lip vermilion	31	1.13	4	0.0248	0.0288		Leukocyte transendothelial migration	108	4.2	5	0.411	0.472
regulation of transcription from RNA polymerase II promoter	1610	60.4	81	0.00352	0.00409		Thyroid Neoplasm	18	0.656	3	0.0259	0.0294		Fructose and mannose metabolism	36	1.4	2	0.411	0.472
regulation of protein stability	114	4.28	11	0.00373	0.00429		Mood Disorders	117	4.26	9	0.026	0.0294		Antigen processing and presentation	61	2.37	3	0.426	0.484
stress-activated protein kinase signaling cascade	257	9.66	19	0.00393	0.00441		Neoplasm Invasiveness	63	2.3	6	0.0262	0.0294		Adipocytokine signaling pathway	63	2.45	3	0.446	0.497
MAPK cascade	665	25	39	0.00395	0.00441		Muscle Cramp	32	1.17	4	0.0276	0.0307		Pantothenate and CoA biosynthesis	15	0.583	1	0.449	0.497
mRNA splice site selection	18	0.677	4	0.00397	0.00441		Generalized hirsutism	19	0.692	3	0.03	0.032		Tryptophan metabolism	39	1.52	2	0.452	0.497
regulation of JNK cascade	150	5.64	13	0.00432	0.00475		Adenoma	19	0.692	3	0.03	0.032		Legionellosis	40	1.56	2	0.465	0.505
cell-substrate adhesion	241	9.06	18	0.00443	0.00482		Adult onset	33	1.2	4	0.0306	0.032		Retinol metabolism	66	2.57	3	0.477	0.507
apoptotic signaling pathway	261	9.81	19	0.00464	0.0049		Nasopharyngeal carcinoma	8	0.291	2	0.032	0.032		Pyruvate metabolism	41	1.59	2	0.478	0.507
neuron apoptotic process	169	6.35	14	0.00468	0.0049		Congenital dislocation of radial head	8	0.291	2	0.032	0.032		Phenylalanine metabolism	17	0.661	1	0.491	0.507
protein phosphorylation	1480	55.8	75	0.00468	0.0049		Acromegaly	8	0.291	2	0.032	0.032		Glycosylphosphatidylinositol(GPI)-anchor biosynthesis	17	0.661	1	0.491	0.507
morphogenesis of an epithelium	440	16.5	28	0.0047	0.0049		Intestinal Neoplasms	8	0.291	2	0.032	0.032		Toxoplasmosis	93	3.62	4	0.492	0.507
response to extracellular stimulus	320	12	22	0.0048	0.00493		Myotonia	8	0.291	2	0.032	0.032		Valine, leucine and isoleucine degradation	44	1.71	2	0.516	0.522
transmembrane receptor protein tyrosine kinase signaling pathway	782	29.4	44	0.00483	0.00493		Underweight	8	0.291	2	0.032	0.032		Long-term potentiation	70	2.72	3	0.517	0.522
response to hypoxia	245	9.21	18	0.00525	0.00525		Weight less than 3rd percentile	8	0.291	2	0.032	0.032		Glycosaminoglycan degradation	19	0.739	1	0.53	0.53

## Sheet: Supplementary Table S10
Supplementary Table S10a : GO analysis of downregulated miRNA signatures							Supplementary Table S10b : GO analysis of downregulated miRNA signatures							Supplementary Table 10c : GO analysis of downregulated miRNA signatures
Tumor downregulated signature (5-miRNAs)							Tumor downregulated signature (5-miRNAs)							Tumor downregulated signature (5-miRNAs)
miRNA target GO BP enrichment analysis							miRNA target disease (DisGeNET) enrichment analysis							miRNA target KEGG enrichment analysis
Pathway	Total	Expected	Hits	Pval	FDR		Pathway	Total	Expected	Hits	Pval	FDR		GO category	Total	Expected	Hits	Pval	FDR
G1/S transition of mitotic cell cycle	209	9.54	28	3.01e-07	3.01e-05		Pathways in cancer	310	14.8	33	7.36e-06	0.000736		Squamous cell carcinoma of the head and neck	16	0.62	6	1.8e-05	0.0018
negative regulation of catalytic activity	568	25.9	46	0.000113	0.00372		Glioma	65	3.1	11	0.000206	0.00644		Transitional cell carcinoma of bladder	7	0.271	4	6.96e-05	0.00348
regulation of transcription from RNA polymerase II promoter	1610	73.4	104	0.000131	0.00372		p53 signaling pathway	68	3.24	11	0.000311	0.00644		Leukemia, Megakaryoblastic, of Down Syndrome	4	0.155	3	0.000222	0.00693
negative regulation of transferase activity	189	8.62	21	0.000149	0.00372		Epstein-Barr virus infection	91	4.34	13	0.000322	0.00644		Frontal bossing	82	3.18	11	0.000277	0.00693
interphase of mitotic cell cycle	435	19.9	37	0.000202	0.00388		Insulin signaling pathway	137	6.53	15	0.002	0.0311		Isolated cases	36	1.39	7	0.000375	0.0075
mitochondrial membrane organization	47	2.14	9	0.000233	0.00388		Chronic myeloid leukemia	73	3.48	10	0.00218	0.0311		Pancreatic carcinoma, familial	5	0.194	3	0.00054	0.00836
interphase	443	20.2	37	0.00029	0.00414		Focal adhesion	200	9.53	19	0.00283	0.0354		Dilated ventricles (finding)	65	2.52	9	0.00079	0.00836
negative regulation of transcription from RNA polymerase II promoter	552	25.2	43	0.000433	0.00539		Small cell lung cancer	80	3.81	10	0.00432	0.0445		Leiomyosarcoma of uterus	6	0.232	3	0.00105	0.00836
regulation of cell cycle	886	40.4	62	0.000485	0.00539		Melanoma	68	3.24	9	0.00455	0.0445		Sarcoma	13	0.504	4	0.00118	0.00836
positive regulation of cell cycle	113	5.16	14	0.000621	0.00621		mTOR signaling pathway	45	2.14	7	0.00489	0.0445		Vulvar Lichen Sclerosus	2	0.0775	2	0.00149	0.00836
regulation of mitotic cell cycle	351	16	30	0.00073	0.00664		Renal cell carcinoma	60	2.86	8	0.00703	0.0586		LI-FRAUMENI SYNDROME 1	2	0.0775	2	0.00149	0.00836
response to oxidative stress	279	12.7	25	0.00102	0.0085		ErbB signaling pathway	87	4.15	10	0.00785	0.0604		Seborrheic keratosis	2	0.0775	2	0.00149	0.00836
cell cycle checkpoint	281	12.8	25	0.00112	0.00862		Non-small cell lung cancer	52	2.48	7	0.0109	0.0727		NEVUS, EPIDERMAL (disorder)	2	0.0775	2	0.00149	0.00836
regulation of catalytic activity	1730	79	105	0.00126	0.00889		Bladder cancer	29	1.38	5	0.0109	0.0727		Chromosome 17 deletion	2	0.0775	2	0.00149	0.00836
negative regulation of cell proliferation	585	26.7	43	0.00139	0.00889		HTLV-I infection	199	9.48	17	0.0131	0.0819		Retinoblastoma	2	0.0775	2	0.00149	0.00836
mRNA metabolic process	817	37.3	56	0.00146	0.00889		Bacterial invasion of epithelial cells	56	2.67	7	0.0161	0.0926		Retinal Neoplasms	2	0.0775	2	0.00149	0.00836
DNA integrity checkpoint	152	6.94	16	0.00157	0.00889		Cardiac muscle contraction	12	0.572	3	0.0171	0.0926		Heart Diseases	23	0.891	5	0.00157	0.00836
negative regulation of cell cycle	520	23.7	39	0.0016	0.00889		Acute myeloid leukemia	57	2.72	7	0.0176	0.0926		Low Birth Weights	34	1.32	6	0.00169	0.00836
negative regulation of protein metabolic process	540	24.6	40	0.00176	0.00926		Aldosterone-regulated sodium reabsorption	34	1.62	5	0.0211	0.106		Small for gestational age (disorder)	34	1.32	6	0.00169	0.00836
negative regulation of phosphorylation	246	11.2	22	0.00204	0.01		Measles	102	4.86	10	0.0225	0.107		Adrenal Gland Neoplasms	7	0.271	3	0.00178	0.00836
DNA damage checkpoint	143	6.53	15	0.00225	0.01		Osteoclast differentiation	119	5.67	11	0.0254	0.115		Hereditary nonpolyposis colorectal carcinoma	7	0.271	3	0.00178	0.00836
cell cycle arrest	428	19.5	33	0.0023	0.01		Endocrine and other factor-regulated calcium reabsorption	36	1.72	5	0.0265	0.115		Mammary Neoplasms, Experimental	73	2.83	9	0.00184	0.00836
negative regulation of cellular protein metabolic process	463	21.1	35	0.00239	0.01		Hypertrophic cardiomyopathy (HCM)	25	1.19	4	0.0289	0.12		Mental and motor retardation	316	12.2	23	0.00225	0.00978
S phase of mitotic cell cycle	144	6.57	15	0.00241	0.01		Cell cycle	124	5.91	11	0.0331	0.132		Hydrocephalus	62	2.4	8	0.00245	0.00989
phosphatidylinositol-mediated signaling	148	6.75	15	0.00314	0.0126		Fc gamma R-mediated phagocytosis	97	4.62	9	0.0403	0.155		Pancreatic Neoplasm	49	1.9	7	0.00252	0.00989
myoblast differentiation	44	2.01	7	0.00351	0.0135		Apoptosis	83	3.95	8	0.0428	0.159		Somatic mutation	37	1.43	6	0.00266	0.00989
aging	197	8.99	18	0.00399	0.0148		Pancreatic cancer	69	3.29	7	0.0446	0.159		Contracture of joint of hand	16	0.62	4	0.00275	0.00989
response to hypoxia	245	11.2	21	0.0042	0.0148		Hepatitis C	100	4.76	9	0.0475	0.164		Nasopharyngeal carcinoma	8	0.31	3	0.00277	0.00989
S phase	153	6.98	15	0.0043	0.0148		Carbohydrate digestion and absorption	18	0.858	3	0.0513	0.171		Generalized hypotonia	17	0.659	4	0.00349	0.0106
transcription from RNA polymerase II promoter	1930	88	111	0.00512	0.017		Endometrial cancer	44	2.1	5	0.0563	0.176		Adenoid Cystic Carcinoma	53	2.05	7	0.00398	0.0106
cellular macromolecule catabolic process	849	38.7	55	0.00531	0.017		One carbon pool by folate	19	0.905	3	0.0589	0.176		Adenocarcinoma Of Esophagus	9	0.349	3	0.00404	0.0106
transcription initiation from RNA polymerase II promoter	219	9.99	19	0.00553	0.017		Vibrio cholerae infection	19	0.905	3	0.0589	0.176		Persistent cavum septum pellucidum	9	0.349	3	0.00404	0.0106
ribonucleoprotein complex biogenesis	269	12.3	22	0.00598	0.017		B cell receptor signaling pathway	75	3.57	7	0.0647	0.176		Global developmental delay	313	12.1	22	0.00431	0.0106
negative regulation of hydrolase activity	253	11.5	21	0.00605	0.017		Sphingolipid metabolism	46	2.19	5	0.0659	0.176		Thymoma	3	0.116	2	0.00436	0.0106
regulation of Rho GTPase activity	101	4.61	11	0.00627	0.017		Cytosolic DNA-sensing pathway	20	0.953	3	0.0669	0.176		Genitourinary Neoplasms	3	0.116	2	0.00436	0.0106
response to extracellular stimulus	320	14.6	25	0.00631	0.017		Neurotrophin signaling pathway	123	5.86	10	0.0672	0.176		Nerve Sheath Tumors	3	0.116	2	0.00436	0.0106
regulation of Rho protein signal transduction	177	8.08	16	0.00711	0.017		Influenza A	107	5.1	9	0.0675	0.176		Normochromic anemia	3	0.116	2	0.00436	0.0106
regulation of hydrolase activity	843	38.5	54	0.00713	0.017		VEGF signaling pathway	76	3.62	7	0.0686	0.176		Numerous nevi	3	0.116	2	0.00436	0.0106
DNA-dependent transcription, initiation	257	11.7	21	0.0072	0.017		Wnt signaling pathway	144	6.86	11	0.0806	0.202		Penile Neoplasms	3	0.116	2	0.00436	0.0106
viral infectious cycle	241	11	20	0.00729	0.017		Progesterone-mediated oocyte maturation	80	3.81	7	0.0852	0.208		Malignant neoplasm of ovary	3	0.116	2	0.00436	0.0106
regulation of cellular protein metabolic process	1560	71.1	91	0.00765	0.017		Glycolysis / Gluconeogenesis	65	3.1	6	0.0876	0.209		Skin Diseases, Bacterial	3	0.116	2	0.00436	0.0106
mRNA splice site selection	18	0.821	4	0.00788	0.017		Regulation of actin cytoskeleton	182	8.67	13	0.0922	0.213		Cognitive delay	315	12.2	22	0.00465	0.0111
spliceosomal complex assembly	39	1.78	6	0.00796	0.017		Fatty acid elongation	23	1.1	3	0.0938	0.213		Cardiovascular Abnormalities	19	0.736	4	0.00535	0.0114
negative regulation of phosphate metabolic process	293	13.4	23	0.00812	0.017		Chemokine signaling pathway	189	9.01	13	0.115	0.256		Adenoma	19	0.736	4	0.00535	0.0114
mitotic cell cycle checkpoint	149	6.8	14	0.00823	0.017		Glycosaminoglycan biosynthesis - chondroitin sulfate	13	0.619	2	0.125	0.272		Abnormal vision	30	1.16	5	0.00535	0.0114
cellular response to extracellular stimulus	149	6.8	14	0.00823	0.017		RNA transport	126	6	9	0.145	0.309		Muscular Dystrophy, Facioscapulohumeral	10	0.387	3	0.00561	0.0114
activation of cysteine-type endopeptidase activity involved in apoptotic process	91	4.15	10	0.00842	0.017		Toxoplasmosis	93	4.43	7	0.153	0.318		Increased gastric cancer	10	0.387	3	0.00561	0.0114
homeostasis of number of cells	196	8.94	17	0.00842	0.017		RNA degradation	60	2.86	5	0.156	0.318		Breast Carcinoma	10	0.387	3	0.00561	0.0114
apoptotic signaling pathway	261	11.9	21	0.00852	0.017		Citrate cycle (TCA cycle)	30	1.43	3	0.17	0.34		Terminal tremor	10	0.387	3	0.00561	0.0114
intrinsic apoptotic signaling pathway	135	6.16	13	0.00875	0.017		Notch signaling pathway	47	2.24	4	0.184	0.346		Small head	192	7.44	15	0.00701	0.0129
histone modification	312	14.2	24	0.00883	0.017		Basal cell carcinoma	47	2.24	4	0.184	0.346		Adrenocortical carcinoma	11	0.426	3	0.0075	0.0129
negative regulation of growth	197	8.99	17	0.00884	0.017		T cell receptor signaling pathway	98	4.67	7	0.185	0.346		Tall forehead	60	2.32	7	0.00794	0.0129
positive regulation of transcription from RNA polymerase II promoter	800	36.5	51	0.00961	0.0181		Jak-STAT signaling pathway	99	4.72	7	0.191	0.346		Congenital clubfoot	75	2.91	8	0.00797	0.0129
cofactor biosynthetic process	185	8.44	16	0.0107	0.0195		Type II diabetes mellitus	48	2.29	4	0.194	0.346		Mouth Neoplasms	33	1.28	5	0.00811	0.0129
regulation of transferase activity	768	35	49	0.0109	0.0195		Tight junction	118	5.62	8	0.199	0.346		Q Fever	4	0.155	2	0.0085	0.0129
ribonucleoprotein complex assembly	124	5.66	12	0.0111	0.0195		Colorectal cancer	49	2.33	4	0.204	0.346		Thyroid Gland Follicular Adenoma	4	0.155	2	0.0085	0.0129
regulation of growth	548	25	37	0.0112	0.0195		Endocytosis	101	4.81	7	0.205	0.346		Parathyroid Adenoma	4	0.155	2	0.0085	0.0129
regulation of protein modification process	1250	56.9	74	0.0113	0.0195		Glycine, serine and threonine metabolism	33	1.57	3	0.206	0.346		Subcutaneous lipomas	4	0.155	2	0.0085	0.0129
covalent chromatin modification	320	14.6	24	0.0118	0.02		Steroid biosynthesis	18	0.858	2	0.211	0.346		Congenital ectopic pupil	4	0.155	2	0.0085	0.0129
regulation of protein kinase activity	698	31.9	45	0.0121	0.02		Parkinson's disease	18	0.858	2	0.211	0.346		Hyperconvex fingernails	4	0.155	2	0.0085	0.0129
intracellular receptor mediated signaling pathway	270	12.3	21	0.0122	0.02		Herpes simplex infection	103	4.91	7	0.219	0.348		Short upper lip	4	0.155	2	0.0085	0.0129
apoptotic mitochondrial changes	83	3.79	9	0.0132	0.0206		Cysteine and methionine metabolism	34	1.62	3	0.219	0.348		Sternal ossification center abnormalities	4	0.155	2	0.0085	0.0129
actin filament bundle assembly	83	3.79	9	0.0132	0.0206		Pathogenic Escherichia coli infection	35	1.67	3	0.232	0.363		Craniofacial asymmetry	4	0.155	2	0.0085	0.0129
chromosome segregation	174	7.94	15	0.0135	0.0206		Adherens junction	70	3.34	5	0.24	0.369		Normocytic anemia	4	0.155	2	0.0085	0.0129
mitotic cell cycle	968	44.2	59	0.0136	0.0206		Fatty acid biosynthesis	6	0.286	1	0.254	0.375		Hooked clavicle	4	0.155	2	0.0085	0.0129
RNA catabolic process	256	11.7	20	0.0136	0.0206		Oocyte meiosis	108	5.15	7	0.255	0.375		Congenital musculoskeletal anomalies	4	0.155	2	0.0085	0.0129
Ras protein signal transduction	274	12.5	21	0.0142	0.0212		Leukocyte transendothelial migration	108	5.15	7	0.255	0.375		Action Tremor	12	0.465	3	0.00971	0.0145
cellular protein complex disassembly	160	7.3	14	0.0148	0.0213		Prion diseases	21	1	2	0.264	0.38		Intellectual Disability	378	14.6	24	0.0102	0.015
protein autophosphorylation	192	8.76	16	0.0148	0.0213		Ribosome biogenesis in eukaryotes	55	2.62	4	0.266	0.38		Seizures	318	12.3	21	0.0106	0.0154
regulation of Ras GTPase activity	176	8.03	15	0.0149	0.0213		Circadian rhythm - mammal	22	1.05	2	0.282	0.386		Melanocytic nevus	23	0.891	4	0.0108	0.0154
developmental maturation	177	8.08	15	0.0156	0.0217		Vasopressin-regulated water reabsorption	22	1.05	2	0.282	0.386		Orbital separation excessive	131	5.07	11	0.0121	0.0159
muscle cell differentiation	363	16.6	26	0.0156	0.0217		Fanconi anemia pathway	39	1.86	3	0.284	0.386		Stomach Neoplasms	167	6.47	13	0.0121	0.0159
response to nutrient levels	295	13.5	22	0.0164	0.0225		Fc epsilon RI signaling pathway	75	3.57	5	0.286	0.386		Carcinoma, Transitional Cell	13	0.504	3	0.0123	0.0159
regulation of translation	228	10.4	18	0.0169	0.0228		Proximal tubule bicarbonate reclamation	7	0.334	1	0.29	0.387		Failure to gain weight	205	7.94	15	0.0125	0.0159
DNA damage response, signal transduction by p53 class mediator	117	5.34	11	0.0179	0.0239		Inositol phosphate metabolism	58	2.76	4	0.298	0.392		Pediatric failure to thrive	206	7.98	15	0.013	0.0159
coenzyme biosynthetic process	133	6.07	12	0.0185	0.024		Dilated cardiomyopathy	78	3.72	5	0.314	0.408		Hyperinsulinaemic hypoglycaemia	5	0.194	2	0.0138	0.0159
negative regulation of cell migration	133	6.07	12	0.0185	0.024		Mineral absorption	8	0.381	1	0.324	0.415		Carcinogenesis	5	0.194	2	0.0138	0.0159
positive regulation of cysteine-type endopeptidase activity involved in apoptotic process	118	5.38	11	0.0189	0.0242		Melanogenesis	101	4.81	6	0.35	0.429		Cellulitis	5	0.194	2	0.0138	0.0159
epidermal growth factor receptor signaling pathway	167	7.62	14	0.0207	0.0254		Valine, leucine and isoleucine degradation	44	2.1	3	0.35	0.429		Accessory spleen	5	0.194	2	0.0138	0.0159
protein complex disassembly	167	7.62	14	0.0207	0.0254		Adipocytokine signaling pathway	63	3	4	0.353	0.429		Malrotation of small bowel	5	0.194	2	0.0138	0.0159
regulation of cell growth	302	13.8	22	0.0209	0.0254		Glycosphingolipid biosynthesis - lacto and neolacto series	26	1.24	2	0.354	0.429		Prominent glabella	5	0.194	2	0.0138	0.0159
regulation of Ras protein signal transduction	302	13.8	22	0.0209	0.0254		Fat digestion and absorption	9	0.429	1	0.356	0.429		Accessory proximal metacarpal ossification centers	5	0.194	2	0.0138	0.0159
cytokinesis	120	5.48	11	0.0212	0.0254		PPAR signaling pathway	64	3.05	4	0.364	0.43		Abdominal wall muscle weakness	5	0.194	2	0.0138	0.0159
negative regulation of cellular metabolic process	1660	75.9	93	0.0213	0.0254		Pentose phosphate pathway	27	1.29	2	0.371	0.43		Relative macrocephaly	5	0.194	2	0.0138	0.0159
regulation of kinase activity	743	33.9	46	0.0216	0.0254		ECM-receptor interaction	84	4	5	0.372	0.43		Recurrent sinopulmonary infections	5	0.194	2	0.0138	0.0159
growth	839	38.3	51	0.0219	0.0255		Amoebiasis	46	2.19	3	0.377	0.43		Subacute progressive viral hepatitis	5	0.194	2	0.0138	0.0159
regulation of RNA metabolic process	3900	178	201	0.0231	0.0266		Dopaminergic synapse	124	5.91	7	0.378	0.43		T-Cell Lymphoma	5	0.194	2	0.0138	0.0159
brain development	559	25.5	36	0.0235	0.0267		MAPK signaling pathway	265	12.6	14	0.384	0.431		Animal Mammary Neoplasms	67	2.6	7	0.0143	0.0161
mitochondrion organization	306	14	22	0.0238	0.0267		Lysine degradation	47	2.24	3	0.39	0.433		Myocardial Ischemia	83	3.22	8	0.0143	0.0161
regulation of MAP kinase activity	272	12.4	20	0.0245	0.0272		NOD-like receptor signaling pathway	49	2.33	3	0.416	0.44		Curvature of spine	155	6	12	0.0163	0.0181
translational initiation	205	9.35	16	0.0257	0.0282		RIG-I-like receptor signaling pathway	49	2.33	3	0.416	0.44		Acidosis, Lactic	69	2.67	7	0.0166	0.0182
negative regulation of RNA metabolic process	1020	46.7	60	0.0266	0.0289		Malaria	11	0.524	1	0.416	0.44		Lymphoma	26	1.01	4	0.0167	0.0182
positive regulation of cellular protein metabolic process	968	44.2	57	0.0278	0.0299		Vascular smooth muscle contraction	109	5.19	6	0.419	0.44		Liver neoplasms	70	2.71	7	0.0178	0.0188
protein targeting to membrane	158	7.21	13	0.0289	0.0306		Chagas disease (American trypanosomiasis)	89	4.24	5	0.42	0.44		Lactic acidemia	70	2.71	7	0.0178	0.0188
cellular response to nutrient levels	126	5.75	11	0.0291	0.0306		Pentose and glucuronate interconversions	30	1.43	2	0.422	0.44		Liver carcinoma	121	4.69	10	0.0181	0.0188
lymphocyte differentiation	260	11.9	19	0.0295	0.0307		Glycosphingolipid biosynthesis - globo series	12	0.572	1	0.444	0.458		Blepharoptosis	139	5.38	11	0.0182	0.0188
cell-matrix adhesion	159	7.26	13	0.0302	0.031		Salmonella infection	72	3.43	4	0.451	0.459		Epilepsy	294	11.4	19	0.0182	0.0188
regulation of organelle organization	589	26.9	37	0.0304	0.031		Glycerolipid metabolism	52	2.48	3	0.454	0.459		Macrocephaly	6	0.232	2	0.0202	0.0202
gliogenesis	176	8.03	14	0.0308	0.0311		Starch and sucrose metabolism	53	2.53	3	0.467	0.467		Short femoral neck	6	0.232	2	0.0202	0.0202
